# Supplementary material for: Supramolecular glasses with color-tunable circularly polarized afterglow through evaporation-induced self-assembly of chiral metal–organic complexes
Source: Nat Commun. 2023 Mar 24;14:1654. doi: 10.1038/s41467-023-37331-0 (PMC10039082; doi:10.1038/s41467-023-37331-0)
Supplement: Supplementary file 3 — Supplementary Data 1 [file 41467_2023_37331_MOESM3_ESM.cif]

 
data_exp_7436_auto
 
_audit_creation_method            'SHELXL-2014/7'
_shelx_SHELXL_version_number      '2014/7'
_chemical_name_systematic         ?
_chemical_name_common             ?
_chemical_melting_point           ?
_chemical_formula_moiety          ?
_chemical_formula_sum
 'C12 H18 N6 O6 Zn' 
_chemical_formula_weight          407.69

loop_
 _atom_type_symbol
 _atom_type_description
 _atom_type_scat_dispersion_real
 _atom_type_scat_dispersion_imag
 _atom_type_scat_source
 'C'  'C'   0.0181   0.0091
 'International Tables Vol C Tables 4.2.6.8 and 6.1.1.4'
 'H'  'H'   0.0000   0.0000
 'International Tables Vol C Tables 4.2.6.8 and 6.1.1.4'
 'N'  'N'   0.0311   0.0180
 'International Tables Vol C Tables 4.2.6.8 and 6.1.1.4'
 'O'  'O'   0.0492   0.0322
 'International Tables Vol C Tables 4.2.6.8 and 6.1.1.4'
 'Zn'  'Zn'  -1.5491   0.6778
 'International Tables Vol C Tables 4.2.6.8 and 6.1.1.4'
 
_space_group_crystal_system       orthorhombic
_space_group_IT_number            19
_space_group_name_H-M_alt         'P 21 21 21'
_space_group_name_Hall            'P 2ac 2ab'
 
_shelx_space_group_comment
;
The symmetry employed for this shelxl refinement is uniquely defined
by the following loop, which should always be used as a source of
symmetry information in preference to the above space-group names.
They are only intended as comments.
;
 
loop_
 _space_group_symop_operation_xyz
 'x, y, z'
 '-x+1/2, -y, z+1/2'
 '-x, y+1/2, -z+1/2'
 'x+1/2, -y+1/2, -z'
 
_cell_length_a                    7.2850(4)
_cell_length_b                    7.5558(5)
_cell_length_c                    30.1842(11)
_cell_angle_alpha                 90
_cell_angle_beta                  90
_cell_angle_gamma                 90
_cell_volume                      1661.46(16)
_cell_formula_units_Z             4
_cell_measurement_temperature     100(2)
_cell_measurement_reflns_used     ?
_cell_measurement_theta_min       ?
_cell_measurement_theta_max       ?
 
_exptl_crystal_description        ?
_exptl_crystal_colour             ?
_exptl_crystal_density_meas       ?
_exptl_crystal_density_method     ?
_exptl_crystal_density_diffrn     1.630          
_exptl_crystal_F_000              840
_exptl_transmission_factor_min    ?
_exptl_transmission_factor_max    ?
_exptl_crystal_size_max           0.100
_exptl_crystal_size_mid           0.080
_exptl_crystal_size_min           0.030
_exptl_absorpt_coefficient_mu     2.466
_shelx_estimated_absorpt_T_min    0.791
_shelx_estimated_absorpt_T_max    0.930
_exptl_absorpt_correction_type    ?
_exptl_absorpt_correction_T_min   ?
_exptl_absorpt_correction_T_max   ?
_exptl_absorpt_process_details    ?
_exptl_absorpt_special_details    ?
_diffrn_ambient_temperature       100(2)
_diffrn_radiation_wavelength      1.54184
_diffrn_radiation_type            CuK\a
_diffrn_source                    ?
_diffrn_measurement_device_type   ?
_diffrn_measurement_method        ?
_diffrn_detector_area_resol_mean  ?
_diffrn_reflns_number             6061
_diffrn_reflns_av_unetI/netI      0.1599
_diffrn_reflns_av_R_equivalents   0.1370
_diffrn_reflns_limit_h_min        -8
_diffrn_reflns_limit_h_max        8
_diffrn_reflns_limit_k_min        -8
_diffrn_reflns_limit_k_max        8
_diffrn_reflns_limit_l_min        -35
_diffrn_reflns_limit_l_max        22
_diffrn_reflns_theta_min          5.864
_diffrn_reflns_theta_max          66.572
_diffrn_reflns_theta_full         66.572
_diffrn_measured_fraction_theta_max   0.997
_diffrn_measured_fraction_theta_full  0.997
_diffrn_reflns_Laue_measured_fraction_max    0.997
_diffrn_reflns_Laue_measured_fraction_full   0.997
_diffrn_reflns_point_group_measured_fraction_max   0.934
_diffrn_reflns_point_group_measured_fraction_full  0.934
_reflns_number_total              2729
_reflns_number_gt                 2120
_reflns_threshold_expression      'I > 2\s(I)'
_reflns_Friedel_coverage          0.588
_reflns_Friedel_fraction_max      0.844
_reflns_Friedel_fraction_full     0.845
 
_reflns_special_details
;
 Reflections were merged by SHELXL according to the crystal
 class for the calculation of statistics and refinement.
 
 _reflns_Friedel_fraction is defined as the number of unique
 Friedel pairs measured divided by the number that would be
 possible theoretically, ignoring centric projections and
 systematic absences.
;
 
_computing_data_collection        ?
_computing_cell_refinement        ?
_computing_data_reduction         ?
_computing_structure_solution     ?
_computing_structure_refinement 'SHELXL-2014/7 (Sheldrick, 2014)'
_computing_molecular_graphics     ?
_computing_publication_material   ?
_refine_special_details           ?
_refine_ls_structure_factor_coef  Fsqd
_refine_ls_matrix_type            full
_refine_ls_weighting_scheme       calc
_refine_ls_weighting_details
'w=1/[\s^2^(Fo^2^)+(0.1240P)^2^] where P=(Fo^2^+2Fc^2^)/3'
_atom_sites_solution_primary      ?
_atom_sites_solution_secondary    ?
_atom_sites_solution_hydrogens    mixed
_refine_ls_hydrogen_treatment     mixed
_refine_ls_extinction_method      none
_refine_ls_extinction_coef        .
_refine_ls_abs_structure_details
;
 Flack x determined using 561 quotients [(I+)-(I-)]/[(I+)+(I-)]
 (Parsons, Flack and Wagner, Acta Cryst. B69 (2013) 249-259).
;
_refine_ls_abs_structure_Flack    0.08(9)
_chemical_absolute_configuration  ?
_refine_ls_number_reflns          2729
_refine_ls_number_parameters      220
_refine_ls_number_restraints      26
_refine_ls_R_factor_all           0.1087
_refine_ls_R_factor_gt            0.0887
_refine_ls_wR_factor_ref          0.2406
_refine_ls_wR_factor_gt           0.2112
_refine_ls_goodness_of_fit_ref    1.050
_refine_ls_restrained_S_all       4.978
_refine_ls_shift/su_max           0.000
_refine_ls_shift/su_mean          0.000
 
loop_
 _atom_site_label
 _atom_site_type_symbol
 _atom_site_fract_x
 _atom_site_fract_y
 _atom_site_fract_z
 _atom_site_U_iso_or_equiv
 _atom_site_adp_type
 _atom_site_occupancy
 _atom_site_site_symmetry_order  
 _atom_site_calc_flag
 _atom_site_refinement_flags_posn
 _atom_site_refinement_flags_adp
 _atom_site_refinement_flags_occupancy
 _atom_site_disorder_assembly
 _atom_site_disorder_group
Zn1 Zn 0.4603(2) 0.6598(2) 0.37051(4) 0.0210(5) Uani 1 1 d . . . . .
O1 O 0.4246(14) 1.1374(14) 0.4531(3) 0.037(2) Uani 1 1 d D . . . .
O2 O 0.6125(16) 0.9767(15) 0.4174(3) 0.039(3) Uani 1 1 d . . . . .
O3 O 0.7042(13) 0.7418(12) 0.3152(3) 0.024(2) Uani 1 1 d . . . . .
O4 O 0.9803(12) 0.6337(11) 0.2980(2) 0.0234(19) Uani 1 1 d . . . . .
N1 N 0.2648(14) 0.6497(16) 0.4190(3) 0.023(2) Uani 1 1 d . . . . .
N2 N 0.129(2) 0.5809(18) 0.4810(4) 0.041(3) Uani 1 1 d . U . . .
H2 H 0.0954 0.5207 0.5046 0.049 Uiso 1 1 calc R U . . .
N3 N 0.3871(15) 0.9087(15) 0.3495(3) 0.023(2) Uani 1 1 d . . . . .
N4 N 0.4545(16) 0.4390(13) 0.3326(3) 0.017(2) Uani 1 1 d . . . . .
N5 N 0.416(2) 0.2970(17) 0.2700(4) 0.041(3) Uani 1 1 d . . . . .
H5 H 0.3646 0.2579 0.2454 0.049 Uiso 1 1 calc R U . . .
N6 N 0.7141(15) 0.6130(15) 0.3969(3) 0.024(2) Uani 1 1 d . . . . .
H6A H 0.7619 0.7168 0.4070 0.028 Uiso 1 1 calc R U . . .
H6B H 0.7024 0.5389 0.4205 0.028 Uiso 1 1 calc R U . . .
C1 C 0.247(3) 0.5269(19) 0.4505(5) 0.040(4) Uani 1 1 d . . . . .
H1 H 0.3105 0.4169 0.4510 0.048 Uiso 1 1 calc R U . . .
C2 C 0.067(2) 0.7483(19) 0.4694(4) 0.036(4) Uani 1 1 d D . . . .
H2A H -0.0192 0.8200 0.4847 0.044 Uiso 1 1 calc R U . . .
C3 C 0.1574(17) 0.7867(17) 0.4313(3) 0.020(3) Uani 1 1 d D . . . .
C4 C 0.132(2) 0.952(2) 0.4042(4) 0.033(3) Uani 1 1 d . . . . .
H4A H 0.0732 1.0436 0.4228 0.039 Uiso 1 1 calc R U . . .
H4B H 0.0477 0.9256 0.3793 0.039 Uiso 1 1 calc R U . . .
C5 C 0.3137(17) 1.0247(17) 0.3856(4) 0.021(3) Uani 1 1 d . . . . .
H5A H 0.2890 1.1443 0.3727 0.025 Uiso 1 1 calc R U . . .
C6 C 0.460(2) 1.0450(16) 0.4216(3) 0.018(2) Uani 1 1 d . . . . .
C7 C 0.3388(18) 0.4058(16) 0.2988(4) 0.020(2) Uani 1 1 d . . . . .
H7 H 0.2188 0.4538 0.2961 0.024 Uiso 1 1 calc R U . . .
C8 C 0.588(2) 0.2558(16) 0.2848(4) 0.024(3) Uani 1 1 d . . . . .
H8 H 0.6732 0.1797 0.2706 0.028 Uiso 1 1 calc R U . . .
C9 C 0.6145(18) 0.3434(18) 0.3237(4) 0.022(2) Uani 1 1 d . . . . .
C10 C 0.7798(17) 0.3462(19) 0.3527(4) 0.023(3) Uani 1 1 d . . . . .
H10A H 0.8816 0.2847 0.3373 0.028 Uiso 1 1 calc R U . . .
H10B H 0.7527 0.2801 0.3802 0.028 Uiso 1 1 calc R U . . .
C11 C 0.8419(18) 0.5341(17) 0.3648(4) 0.022(3) Uani 1 1 d . . . . .
H11 H 0.9681 0.5299 0.3778 0.027 Uiso 1 1 calc R U . . .
C12 C 0.8441(16) 0.6460(18) 0.3226(3) 0.018(2) Uani 1 1 d . . . . .
O5 O 1.0719(17) 0.9963(16) 0.2893(3) 0.051(2) Uani 1 1 d DG U . . .
O6 O 0.1786(16) 1.1184(16) 0.5290(3) 0.051(2) Uani 1 1 d DG U . . .
H6C H 0.0871 1.2192 0.5331 0.076 Uiso 1 1 d DR U . . .
H5B H 1.0561 1.0853 0.2674 0.076 Uiso 1 1 d DR U . . .
H6D H 0.294(4) 1.151(11) 0.533(7) 0.076 Uiso 1 1 d D U . . .
H5C H 1.12(3) 0.892(14) 0.291(3) 0.076 Uiso 1 1 d D U . . .
 
loop_
 _atom_site_aniso_label
 _atom_site_aniso_U_11
 _atom_site_aniso_U_22
 _atom_site_aniso_U_33
 _atom_site_aniso_U_23
 _atom_site_aniso_U_13
 _atom_site_aniso_U_12
Zn1 0.0248(8) 0.0261(9) 0.0121(7) -0.0024(6) 0.0027(6) -0.0020(7)
O1 0.045(6) 0.033(6) 0.032(5) -0.015(4) 0.010(4) -0.017(5)
O2 0.043(6) 0.044(6) 0.031(5) -0.016(4) -0.023(4) 0.013(5)
O3 0.027(5) 0.029(5) 0.016(4) 0.003(3) 0.005(3) 0.011(4)
O4 0.032(5) 0.022(4) 0.017(4) 0.002(3) 0.002(3) -0.001(4)
N1 0.021(5) 0.027(5) 0.021(5) -0.005(5) 0.005(4) -0.014(5)
N2 0.066(7) 0.028(5) 0.027(4) -0.001(3) 0.025(4) 0.002(5)
N3 0.026(6) 0.034(6) 0.009(4) -0.004(4) 0.001(4) 0.001(5)
N4 0.024(5) 0.021(5) 0.006(4) 0.002(3) -0.006(4) -0.004(5)
N5 0.066(7) 0.028(5) 0.027(4) -0.001(3) 0.025(4) 0.002(5)
N6 0.028(6) 0.030(6) 0.013(5) 0.005(4) 0.002(4) -0.005(5)
C1 0.066(11) 0.020(7) 0.035(8) -0.008(6) 0.037(8) -0.011(7)
C2 0.057(11) 0.031(7) 0.022(6) -0.002(5) 0.020(7) -0.004(8)
C3 0.017(6) 0.030(7) 0.013(6) -0.009(5) 0.003(5) -0.015(5)
C4 0.026(7) 0.052(10) 0.021(6) 0.006(6) -0.002(6) -0.003(7)
C5 0.018(6) 0.019(6) 0.026(6) 0.009(5) 0.004(5) 0.009(5)
C6 0.023(6) 0.020(6) 0.012(5) 0.002(4) 0.002(5) -0.003(6)
C7 0.018(6) 0.018(6) 0.023(6) 0.006(5) -0.003(5) 0.000(5)
C8 0.035(8) 0.011(6) 0.025(6) -0.004(5) -0.012(5) -0.005(6)
C9 0.029(6) 0.013(6) 0.022(5) -0.006(5) 0.002(5) -0.001(6)
C10 0.017(5) 0.021(6) 0.032(6) 0.003(6) -0.009(5) -0.002(6)
C11 0.028(6) 0.028(6) 0.012(5) 0.004(5) -0.005(5) -0.009(5)
C12 0.017(6) 0.025(6) 0.013(5) 0.000(5) -0.003(4) -0.004(6)
O5 0.071(6) 0.051(5) 0.030(4) 0.013(3) 0.008(4) 0.008(5)
O6 0.071(6) 0.051(5) 0.030(4) 0.013(3) 0.008(4) 0.008(5)
 
_geom_special_details
;
 All esds (except the esd in the dihedral angle between two l.s. planes)
 are estimated using the full covariance matrix.  The cell esds are taken
 into account individually in the estimation of esds in distances, angles
 and torsion angles; correlations between esds in cell parameters are only
 used when they are defined by crystal symmetry.  An approximate (isotropic)
 treatment of cell esds is used for estimating esds involving l.s. planes.
;
 
loop_
 _geom_bond_atom_site_label_1
 _geom_bond_atom_site_label_2
 _geom_bond_distance
 _geom_bond_site_symmetry_2
 _geom_bond_publ_flag
Zn1 N4 2.023(9) . ?
Zn1 N1 2.043(9) . ?
Zn1 N6 2.045(11) . ?
Zn1 N3 2.054(12) . ?
Zn1 O3 2.517(9) . ?
O1 C6 1.205(14) . ?
O2 C6 1.234(18) . ?
O3 C12 1.270(15) . ?
O4 C12 1.244(15) . ?
N1 C1 1.335(18) . ?
N1 C3 1.350(18) . ?
N2 C1 1.325(19) . ?
N2 C2 1.39(2) . ?
N2 H2 0.8800 . ?
N3 C5 1.497(16) . ?
N4 C7 1.348(16) . ?
N4 C9 1.397(18) . ?
N5 C7 1.322(18) . ?
N5 C8 1.37(2) . ?
N5 H5 0.8800 . ?
N6 C11 1.471(17) . ?
N6 H6A 0.9100 . ?
N6 H6B 0.9100 . ?
C1 H1 0.9500 . ?
C2 C3 1.356(11) . ?
C2 H2A 0.9500 . ?
C3 C4 1.50(2) . ?
C4 C5 1.542(19) . ?
C4 H4A 0.9900 . ?
C4 H4B 0.9900 . ?
C5 C6 1.529(18) . ?
C5 H5A 1.0000 . ?
C7 H7 0.9500 . ?
C8 C9 1.361(17) . ?
C8 H8 0.9500 . ?
C9 C10 1.488(17) . ?
C10 C11 1.535(18) . ?
C10 H10A 0.9900 . ?
C10 H10B 0.9900 . ?
C11 C12 1.529(16) . ?
C11 H11 1.0000 . ?
O5 H5B 0.9510 . ?
O5 H5C 0.87(3) . ?
O6 H6C 1.0197 . ?
O6 H6D 0.89(3) . ?
 
loop_
 _geom_angle_atom_site_label_1
 _geom_angle_atom_site_label_2
 _geom_angle_atom_site_label_3
 _geom_angle
 _geom_angle_site_symmetry_1
 _geom_angle_site_symmetry_3
 _geom_angle_publ_flag
N4 Zn1 N1 111.1(4) . . ?
N4 Zn1 N6 95.5(4) . . ?
N1 Zn1 N6 110.2(4) . . ?
N4 Zn1 N3 125.1(4) . . ?
N1 Zn1 N3 94.3(4) . . ?
N6 Zn1 N3 120.9(5) . . ?
N4 Zn1 O3 80.9(4) . . ?
N1 Zn1 O3 167.6(4) . . ?
N6 Zn1 O3 70.3(3) . . ?
N3 Zn1 O3 75.7(4) . . ?
C12 O3 Zn1 108.0(7) . . ?
C1 N1 C3 106.3(10) . . ?
C1 N1 Zn1 127.1(10) . . ?
C3 N1 Zn1 125.0(8) . . ?
C1 N2 C2 108.5(12) . . ?
C1 N2 H2 125.7 . . ?
C2 N2 H2 125.7 . . ?
C5 N3 Zn1 113.9(7) . . ?
C7 N4 C9 106.2(9) . . ?
C7 N4 Zn1 126.5(9) . . ?
C9 N4 Zn1 121.2(8) . . ?
C7 N5 C8 108.3(12) . . ?
C7 N5 H5 125.9 . . ?
C8 N5 H5 125.9 . . ?
C11 N6 Zn1 112.7(7) . . ?
C11 N6 H6A 109.1 . . ?
Zn1 N6 H6A 109.1 . . ?
C11 N6 H6B 109.1 . . ?
Zn1 N6 H6B 109.1 . . ?
H6A N6 H6B 107.8 . . ?
N2 C1 N1 110.0(14) . . ?
N2 C1 H1 125.0 . . ?
N1 C1 H1 125.0 . . ?
C3 C2 N2 104.5(13) . . ?
C3 C2 H2A 127.8 . . ?
N2 C2 H2A 127.8 . . ?
N1 C3 C2 110.6(12) . . ?
N1 C3 C4 123.9(10) . . ?
C2 C3 C4 125.3(13) . . ?
C3 C4 C5 112.8(11) . . ?
C3 C4 H4A 109.0 . . ?
C5 C4 H4A 109.0 . . ?
C3 C4 H4B 109.0 . . ?
C5 C4 H4B 109.0 . . ?
H4A C4 H4B 107.8 . . ?
N3 C5 C6 109.1(10) . . ?
N3 C5 C4 111.3(12) . . ?
C6 C5 C4 112.0(10) . . ?
N3 C5 H5A 108.1 . . ?
C6 C5 H5A 108.1 . . ?
C4 C5 H5A 108.1 . . ?
O1 C6 O2 121.0(12) . . ?
O1 C6 C5 118.1(12) . . ?
O2 C6 C5 120.8(10) . . ?
N5 C7 N4 110.5(12) . . ?
N5 C7 H7 124.7 . . ?
N4 C7 H7 124.7 . . ?
C9 C8 N5 107.6(12) . . ?
C9 C8 H8 126.2 . . ?
N5 C8 H8 126.2 . . ?
C8 C9 N4 107.4(11) . . ?
C8 C9 C10 129.0(13) . . ?
N4 C9 C10 123.6(10) . . ?
C9 C10 C11 113.1(11) . . ?
C9 C10 H10A 109.0 . . ?
C11 C10 H10A 109.0 . . ?
C9 C10 H10B 109.0 . . ?
C11 C10 H10B 109.0 . . ?
H10A C10 H10B 107.8 . . ?
N6 C11 C12 109.4(10) . . ?
N6 C11 C10 110.2(10) . . ?
C12 C11 C10 108.4(10) . . ?
N6 C11 H11 109.6 . . ?
C12 C11 H11 109.6 . . ?
C10 C11 H11 109.6 . . ?
O4 C12 O3 125.2(11) . . ?
O4 C12 C11 117.7(11) . . ?
O3 C12 C11 117.0(10) . . ?
H5B O5 H5C 138.0 . . ?
H6C O6 H6D 113.1 . . ?
 
loop_
 _geom_torsion_atom_site_label_1
 _geom_torsion_atom_site_label_2
 _geom_torsion_atom_site_label_3
 _geom_torsion_atom_site_label_4
 _geom_torsion
 _geom_torsion_site_symmetry_1
 _geom_torsion_site_symmetry_2
 _geom_torsion_site_symmetry_3
 _geom_torsion_site_symmetry_4
 _geom_torsion_publ_flag
C2 N2 C1 N1 -1(2) . . . . ?
C3 N1 C1 N2 2.0(18) . . . . ?
Zn1 N1 C1 N2 167.7(11) . . . . ?
C1 N2 C2 C3 -0.6(19) . . . . ?
C1 N1 C3 C2 -2.4(16) . . . . ?
Zn1 N1 C3 C2 -168.5(10) . . . . ?
C1 N1 C3 C4 -177.8(13) . . . . ?
Zn1 N1 C3 C4 16.1(17) . . . . ?
N2 C2 C3 N1 1.9(16) . . . . ?
N2 C2 C3 C4 177.2(13) . . . . ?
N1 C3 C4 C5 -45.0(17) . . . . ?
C2 C3 C4 C5 140.2(14) . . . . ?
Zn1 N3 C5 C6 59.4(11) . . . . ?
Zn1 N3 C5 C4 -64.8(11) . . . . ?
C3 C4 C5 N3 71.4(13) . . . . ?
C3 C4 C5 C6 -51.1(16) . . . . ?
N3 C5 C6 O1 178.7(11) . . . . ?
C4 C5 C6 O1 -57.6(15) . . . . ?
N3 C5 C6 O2 2.7(16) . . . . ?
C4 C5 C6 O2 126.4(14) . . . . ?
C8 N5 C7 N4 0.1(15) . . . . ?
C9 N4 C7 N5 0.1(14) . . . . ?
Zn1 N4 C7 N5 152.5(9) . . . . ?
C7 N5 C8 C9 -0.3(15) . . . . ?
N5 C8 C9 N4 0.3(14) . . . . ?
N5 C8 C9 C10 -178.6(13) . . . . ?
C7 N4 C9 C8 -0.3(14) . . . . ?
Zn1 N4 C9 C8 -154.4(8) . . . . ?
C7 N4 C9 C10 178.8(12) . . . . ?
Zn1 N4 C9 C10 24.6(16) . . . . ?
C8 C9 C10 C11 129.1(15) . . . . ?
N4 C9 C10 C11 -49.7(16) . . . . ?
Zn1 N6 C11 C12 51.7(11) . . . . ?
Zn1 N6 C11 C10 -67.4(11) . . . . ?
C9 C10 C11 N6 72.8(12) . . . . ?
C9 C10 C11 C12 -46.9(14) . . . . ?
Zn1 O3 C12 O4 169.6(10) . . . . ?
Zn1 O3 C12 C11 -9.1(12) . . . . ?
N6 C11 C12 O4 158.2(11) . . . . ?
C10 C11 C12 O4 -81.6(14) . . . . ?
N6 C11 C12 O3 -23.1(15) . . . . ?
C10 C11 C12 O3 97.2(13) . . . . ?
 
_refine_diff_density_max    1.146
_refine_diff_density_min   -1.129
_refine_diff_density_rms    0.178

_shelx_res_file
;

    exp_7436_auto.res created by SHELXL-2014/7

TITL exp_7436_auto_a.res in P2(1)2(1)2(1)
REM Old TITL exp_7436_auto_a.res in P2(1)2(1)2(1)
REM SHELXT solution in P2(1)2(1)2(1)
REM R1 0.166, Rweak 0.029, Alpha 0.002, Orientation as input
REM Flack x = 0.200 ( 0.103 ) from Parsons' quotients
REM Formula found by SHELXT: C15 N6 O3 Zn
CELL 1.54184 7.285 7.5558 30.1842 90 90 90
ZERR 4 0.0004 0.0005 0.0011 0 0 0
LATT -1
SYMM 0.5-X,-Y,0.5+Z
SYMM -X,0.5+Y,0.5-Z
SYMM 0.5+X,0.5-Y,-Z
SFAC C H N O Zn
UNIT 48 72 24 24 4
DFIX 1.7 H5b H5c
DFIX 2.4 O1 H5b
DFIX 0.87 O5 H5b O5 H5c
DFIX 0.87 O6 H6c O6 H6d
DFIX 1.6 H6c H6d
DFIX 1.36 0.01 C2 C3
DELU O6 O5
SIMU O6 O5
ISOR O5 O6
ISOR N2
EADP N2 N5
EADP O5 O6

L.S. 200
PLAN  1
SIZE 0.03 0.08 0.1
TEMP -173.16(10)
FREE O2 Zn1
BIND O3 Zn1
FREE H5c H6d
CONF
BOND $H
list 4
MORE -1
fmap 2
acta
SHEL 999 0.84
OMIT 1 0 3
OMIT -2 3 2
OMIT -5 2 2
OMIT -1 2 10
OMIT 1 1 3
OMIT 2 3 5
OMIT 0 2 5
OMIT 2 1 2
OMIT -2 1 2
REM <olex2.extras>
REM <HklSrc "%.\\exp_7436_auto.hkl">
REM </olex2.extras>

WGHT    0.124000
FVAR       0.53740
ZN1   5    0.460253    0.659843    0.370509    11.00000    0.02476    0.02614 =
         0.01206   -0.00243    0.00270   -0.00197
O1    4    0.424551    1.137357    0.453086    11.00000    0.04503    0.03332 =
         0.03190   -0.01509    0.01038   -0.01693
O2    4    0.612503    0.976711    0.417419    11.00000    0.04264    0.04438 =
         0.03091   -0.01636   -0.02261    0.01330
O3    4    0.704205    0.741849    0.315157    11.00000    0.02738    0.02879 =
         0.01626    0.00328    0.00504    0.01074
O4    4    0.980334    0.633666    0.297978    11.00000    0.03162    0.02195 =
         0.01651    0.00227    0.00158   -0.00096
N1    3    0.264775    0.649704    0.418979    11.00000    0.02126    0.02732 =
         0.02070   -0.00472    0.00499   -0.01416
N2    3    0.129014    0.580918    0.480982    11.00000    0.06584    0.02829 =
         0.02737   -0.00116    0.02516    0.00225
AFIX  43
H2    2    0.095367    0.520739    0.504585    11.00000   -1.20000
AFIX   0
N3    3    0.387118    0.908667    0.349531    11.00000    0.02555    0.03439 =
         0.00917   -0.00438    0.00093    0.00098
N4    3    0.454528    0.438997    0.332649    11.00000    0.02370    0.02140 =
         0.00611    0.00244   -0.00634   -0.00421
N5    3    0.415520    0.297025    0.269959    11.00000    0.06584    0.02829 =
         0.02737   -0.00116    0.02516    0.00225
AFIX  43
H5    2    0.364638    0.257892    0.245398    11.00000   -1.20000
AFIX   0
N6    3    0.714141    0.613020    0.396936    11.00000    0.02812    0.02985 =
         0.01280    0.00500    0.00154   -0.00484
AFIX  23
H6A   2    0.761924    0.716839    0.406962    11.00000   -1.20000
H6B   2    0.702377    0.538928    0.420534    11.00000   -1.20000
AFIX   0
C1    1    0.247325    0.526912    0.450501    11.00000    0.06624    0.01963 =
         0.03524   -0.00800    0.03724   -0.01119
AFIX  43
H1    2    0.310477    0.416926    0.451006    11.00000   -1.20000
AFIX   0
C2    1    0.067104    0.748345    0.469417    11.00000    0.05652    0.03074 =
         0.02183   -0.00150    0.02029   -0.00419
AFIX  43
H2A   2   -0.019190    0.820018    0.484743    11.00000   -1.20000
AFIX   0
C3    1    0.157420    0.786675    0.431334    11.00000    0.01714    0.03036 =
         0.01314   -0.00879    0.00285   -0.01492
C4    1    0.131699    0.951703    0.404195    11.00000    0.02577    0.05170 =
         0.02083    0.00650   -0.00170   -0.00334
AFIX  23
H4A   2    0.073189    1.043614    0.422823    11.00000   -1.20000
H4B   2    0.047714    0.925578    0.379253    11.00000   -1.20000
AFIX   0
C5    1    0.313659    1.024708    0.385605    11.00000    0.01751    0.01942 =
         0.02586    0.00867    0.00357    0.00854
AFIX  13
H5A   2    0.289043    1.144316    0.372726    11.00000   -1.20000
AFIX   0
C6    1    0.459665    1.044998    0.421647    11.00000    0.02310    0.01985 =
         0.01189    0.00183    0.00177   -0.00340
C7    1    0.338752    0.405781    0.298829    11.00000    0.01817    0.01847 =
         0.02329    0.00553   -0.00269    0.00044
AFIX  43
H7    2    0.218761    0.453809    0.296118    11.00000   -1.20000
AFIX   0
C8    1    0.587767    0.255751    0.284838    11.00000    0.03458    0.01103 =
         0.02524   -0.00426   -0.01211   -0.00539
AFIX  43
H8    2    0.673232    0.179680    0.270608    11.00000   -1.20000
AFIX   0
C9    1    0.614477    0.343385    0.323703    11.00000    0.02878    0.01329 =
         0.02250   -0.00592    0.00219   -0.00143
C10   1    0.779774    0.346225    0.352659    11.00000    0.01700    0.02075 =
         0.03183    0.00322   -0.00881   -0.00244
AFIX  23
H10A  2    0.881578    0.284723    0.337329    11.00000   -1.20000
H10B  2    0.752698    0.280116    0.380212    11.00000   -1.20000
AFIX   0
C11   1    0.841923    0.534145    0.364804    11.00000    0.02758    0.02753 =
         0.01207    0.00441   -0.00453   -0.00886
AFIX  13
H11   2    0.968077    0.529935    0.377821    11.00000   -1.20000
AFIX   0
C12   1    0.844082    0.645963    0.322606    11.00000    0.01671    0.02546 =
         0.01330   -0.00038   -0.00290   -0.00446

AFIX   6
O5    4    1.071857    0.996333    0.289326    11.00000    0.07123    0.05130 =
         0.02969    0.01271    0.00772    0.00801
O6    4    0.178638    1.118400    0.529016    11.00000    0.07123    0.05130 =
         0.02969    0.01271    0.00772    0.00801
AFIX   3
H6C   2    0.087086    1.219169    0.533096    11.00000   -1.50000
H5B   2    1.056076    1.085263    0.267356    11.00000   -1.50000
AFIX   0
H6D   2    0.293809    1.151311    0.533473    11.00000   -1.50000
H5C   2    1.119094    0.891504    0.291349    11.00000   -1.50000
HKLF 4

REM  exp_7436_auto_a.res in P2(1)2(1)2(1)
REM R1 =  0.0887 for    2120 Fo > 4sig(Fo)  and  0.1087 for all    2729 data
REM    220 parameters refined using     26 restraints

END

WGHT      0.1240      0.0000

REM Highest difference peak  1.146,  deepest hole -1.129,  1-sigma level  0.178
Q1    1   1.1097  0.9869  0.2828  11.00000  0.05    1.15
;
_shelx_res_checksum   13461

_shelx_hkl_file
;
   0   0  -3    1.06    3.05
   0   0  -3   -0.74    1.89
   0   0  -4 6038.77  459.16
   0   0  -4 6481.40  454.26
   0   0  -5   -2.40    3.78
   0   0  -5    1.77    5.10
   0   0  -5    3.16    3.58
   0   0  -6  181.30   29.42
   0   0  -6  205.96   24.41
   0   0  -6  164.17   24.26
   0   0  -7   -1.67    3.72
   0   0  -7    1.31    2.92
   0   0  -7    2.49    4.52
   0   0  -8   52.84   15.28
   0   0  -8   45.61   17.25
   0   0  -8   68.25   14.69
   0   0  -9    1.39    3.10
   0   0  -9    3.22    5.85
   0   0 -10  146.92   33.53
   0   0 -11   -3.95    7.18
   0   0 -12 2429.81  216.96
   0   0 -13   -4.68    6.03
   0   0 -14  327.86   59.62
   0   0 -15    5.41    9.84
   0   0 -16   34.72   21.17
   0   0 -18 1180.69  118.28
   0   0 -19   -3.76    9.67
   0   0 -19   -3.71    8.25
   0   0 -20 1783.12  167.76
   0   0 -20 1877.73  173.96
   0   0 -20 1904.31  173.56
   0   0 -21   -4.33    9.65
   0   0 -21    3.89    7.08
   0   0 -21   -4.30   11.06
   0   0 -22  434.48   68.46
   0   0 -22  473.61   67.68
   0   0 -23   -4.40   11.30
   0   0 -23   -4.92    6.33
   0   0 -24  889.31  111.74
   0   0 -24  969.06  110.36
   0   0 -25   -4.80   12.33
   0   0 -25    5.45    9.91
   0   0 -26  271.24   58.49
   0   0 -27   -5.82   12.95
   0   0 -30   72.34   44.37
   0   0 -30  125.88   38.91
   0   0 -32  -21.89   27.02
   0   0 -32  -12.48   40.01
   0   0 -33  -15.77   23.78
   0   0 -33   41.03   38.94
   0   0 -34   58.53   25.74
   0   0 -34  166.30   43.76
   0   0 -35   60.76   32.34
   0   0 -35   -2.90   15.36
   0   0 -36  239.20   42.43
   0  -1   0    1.76    5.07
   0  -1  -1 3259.64  253.74
   0  -1  -2 2077.35  173.38
   0  -1  -3 1586.91  142.26
   0  -1  -4 1725.36  142.62
   0  -1  -4 1511.05  146.56
   0  -1  -5 3290.99  268.50
   0  -1  -6    3.30    9.48
   0  -1  -7  919.10   96.35
   0  -1  -7  674.65   91.18
   0  -1  -8 1892.88  197.21
   0  -1  -8 2689.96  215.97
   0  -1  -9  246.29   52.08
   0  -1  -9  295.22   57.50
   0  -1 -10 1323.98  147.15
   0  -1 -11  177.09   48.26
   0  -1 -11  267.15   51.97
   0  -1 -12  169.89   44.80
   0  -1 -12  210.04   55.55
   0  -1 -13  485.08   88.34
   0  -1 -13  586.03   82.85
   0  -1 -14  776.39  100.48
   0  -1 -14  752.62  114.02
   0  -1 -15 2240.83  238.56
   0  -1 -15 2354.28  219.17
   0  -1 -15 2266.93  198.21
   0  -1 -16   16.94   24.39
   0  -1 -16   27.40   17.33
   0  -1 -17    8.93   16.24
   0   1 -17    6.65    9.57
   0   1 -18  912.04   99.81
   0  -1 -18  921.58  139.50
   0   1 -19 1818.19  160.61
   0  -1 -19 1436.33  153.78
   0  -1 -19 1899.84  216.62
   0   1 -19 1598.97  157.97
   0  -1 -19 1959.10  161.59
   0  -1 -20  143.88   33.93
   0  -1 -20  102.85   46.71
   0   1 -20  177.13   37.73
   0  -1 -20  113.30   31.27
   0   1 -20  116.17   31.55
   0   1 -20  137.74   32.14
   0  -1 -21   10.64   38.82
   0   1 -21   25.91   23.10
   0   1 -21   66.47   34.31
   0  -1 -21   82.48   29.16
   0   1 -22   55.38   22.42
   0   1 -22   32.95   19.40
   0  -1 -22   55.66   23.31
   0   1 -23  305.35   55.14
   0  -1 -23  163.35   42.59
   0   1 -23  228.47   48.94
   0  -1 -24  208.80   48.04
   0   1 -24  234.00   50.60
   0   1 -24  218.16   49.21
   0   1 -25   16.19   20.85
   0   1 -25   10.85   15.65
   0  -1 -25   54.50   28.05
   0  -1 -26  180.06   47.27
   0   1 -26  162.48   44.25
   0   1 -27  321.34   60.14
   0   1 -28  738.62   95.77
   0   1 -29   -4.76   23.67
   0   1 -30   -8.83   42.11
   0   1 -30   49.64   25.33
   0   1 -31  276.90   57.55
   0   1 -31  315.47   55.10
   0   1 -32  224.76   51.84
   0   1 -32  251.97   47.42
   0  -1 -32  341.85   58.90
   0  -1 -33  -16.43   26.40
   0   1 -33   42.89   34.19
   0   1 -34   84.06   33.71
   0  -1 -34   25.21   20.38
   0  -1 -35  505.86   64.30
   0  -1 -36   37.32   17.99
   0  -1 -37   16.80   12.52
   0  -2   0   59.51   22.30
   0  -2   1  549.30   68.60
   0  -2  -1  531.83   72.52
   0  -2   2  469.84   63.92
   0  -2  -2  826.67   90.28
   0  -2   3 2947.19  233.58
   0  -2  -3 2811.78  254.48
   0  -2   4  340.69   43.84
   0  -2  -4  382.21   64.70
   0  -2   5   35.85   10.76
   0  -2  -5   33.90   21.92
   0  -2   6  387.70   37.52
   0  -2  -6  432.41   63.41
   0  -2  -6  559.04   83.14
   0  -2  -7 2022.41  181.01
   0  -2  -7 1189.24  139.93
   0  -2  -8   50.50   23.67
   0  -2  -9  161.35   42.60
   0  -2 -10  407.35   73.13
   0  -2 -11 2655.19  244.01
   0  -2 -11 2037.18  238.74
   0  -2 -12  261.53   68.25
   0  -2 -12  392.24   78.90
   0  -2 -13 1481.85  188.24
   0  -2 -14   20.31   22.64
   0  -2 -15  308.88   88.07
   0  -2 -15 1124.65  151.03
   0  -2 -16  508.94  110.12
   0  -2 -16  676.48  120.30
   0   2 -16  609.81   73.89
   0  -2 -17 1330.26  191.97
   0   2 -17 1253.87  129.07
   0  -2 -17 1536.47  181.17
   0  -2 -18   24.58   15.08
   0  -2 -18   49.82   35.83
   0   2 -18   19.60   13.45
   0  -2 -18   45.36   26.13
   0  -2 -19   26.91   14.83
   0  -2 -19   11.27   10.81
   0   2 -19   22.87   13.87
   0   2 -19    4.18    7.63
   0  -2 -19  -12.97    0.66
   0  -2 -20  443.83  109.65
   0   2 -20  415.56   60.88
   0  -2 -20  482.89   67.62
   0   2 -20  462.37   66.34
   0   2 -20  405.35   65.44
   0  -2 -20  464.37   66.03
   0  -2 -21  851.29  100.47
   0  -2 -21  979.90  103.57
   0   2 -21 1031.99  106.18
   0   2 -21  819.75  100.62
   0  -2 -21  856.49  101.23
   0   2 -21  609.97   86.90
   0  -2 -21  834.26  156.36
   0   2 -22  315.90   55.87
   0   2 -22  332.30   58.85
   0  -2 -22  327.98   57.87
   0   2 -22  297.63   51.38
   0  -2 -22  145.50   48.01
   0  -2 -22  314.64   93.92
   0  -2 -22  285.62   53.11
   0  -2 -23  -14.55    0.13
   0   2 -23    5.18   16.32
   0   2 -23   14.69   14.07
   0  -2 -23   14.81   14.18
   0   2 -23  -16.54   17.62
   0  -2 -23  -14.71   41.31
   0  -2 -23    4.76    8.64
   0  -2 -24  128.78   35.29
   0   2 -24   69.81   28.98
   0   2 -24   76.50   27.86
   0  -2 -24   87.60   30.84
   0  -2 -24   71.15   38.47
   0   2 -24   56.24   26.85
   0  -2 -25  983.52  125.07
   0   2 -25 1073.63  128.05
   0   2 -25 1182.58  123.07
   0  -2 -25 1069.20  116.81
   0  -2 -25 1208.92  129.16
   0   2 -26    5.58   10.14
   0  -2 -26    5.19    9.43
   0  -2 -26   -3.90   10.02
   0  -2 -27  -20.81   49.63
   0   2 -27   42.53   23.30
   0   2 -27   44.66   22.80
   0  -2 -27   46.85   22.30
   0  -2 -28  -20.38   42.44
   0   2 -28   -4.12   21.18
   0   2 -28   -5.50   14.14
   0  -2 -29  196.53   57.37
   0   2 -29  114.33   39.10
   0   2 -29  225.41   43.46
   0   2 -30   25.68   32.23
   0  -2 -30  200.22   61.74
   0  -2 -31  125.03   52.71
   0  -2 -32  306.67   61.23
   0  -2 -32  168.72   44.24
   0  -2 -33  255.11   49.90
   0  -2 -33  394.76   61.74
   0  -2 -34  148.63   40.70
   0  -2 -34  -10.05   21.53
   0  -2 -35  143.07   31.38
   0  -2 -36   64.69   20.37
   0  -3   0   -5.93   10.79
   0  -3  -1    6.35   14.17
   0  -3   1   22.03   15.85
   0  -3  -2 9277.90  660.67
   0  -3   2 7465.81  627.71
   0  -3   3  275.55   52.30
   0  -3  -3  303.23   67.33
   0  -3   4  772.29   89.17
   0  -3  -4  590.70  102.37
   0  -3   5  434.00   62.32
   0  -3  -5  579.92  101.64
   0  -3   6  933.40   95.07
   0  -3  -6 1091.05  145.99
   0  -3  -7   27.40   20.36
   0  -3  -7   11.89   13.28
   0  -3  -8  907.77  121.21
   0  -3  -8 1117.53  155.99
   0  -3  -9 1116.84  148.37
   0  -3  -9 1849.41  204.71
   0  -3 -10  677.23  129.52
   0  -3 -10 1023.11  127.26
   0  -3 -11  146.60   49.65
   0  -3 -12   25.18   24.18
   0  -3 -13  316.84   78.60
   0  -3 -14  118.61   54.19
   0  -3 -15   13.84   25.16
   0  -3 -16  666.03   83.66
   0  -3 -16  753.46  150.98
   0  -3 -16  683.81   82.28
   0  -3 -16  916.53  156.65
   0   3 -16  872.71   94.10
   0   3 -17   29.65   17.42
   0   3 -17   53.41   21.14
   0  -3 -17   15.09   38.88
   0  -3 -17   13.41   34.57
   0  -3 -17   46.49   18.00
   0  -3 -17   41.52   23.42
   0  -3 -18  580.73  140.72
   0  -3 -18  718.93  139.92
   0  -3 -18  760.91   86.04
   0   3 -18  678.25   81.56
   0   3 -18  793.92   92.30
   0  -3 -18  598.28   82.32
   0   3 -18  650.98   81.62
   0  -3 -19   78.10   44.97
   0  -3 -19  108.40   29.25
   0   3 -19  107.56   29.46
   0  -3 -19  105.46   35.20
   0  -3 -19  113.97   59.71
   0   3 -19  112.38   33.37
   0   3 -19  111.72   29.02
   0  -3 -19  169.30   36.40
   0   3 -20  431.35   67.06
   0  -3 -20  384.08  110.09
   0   3 -20  370.79   56.60
   0  -3 -20  350.64   61.88
   0  -3 -20  350.10   57.92
   0  -3 -20  392.64   59.89
   0   3 -20  265.65   50.94
   0  -3 -21   31.44   17.41
   0  -3 -21   64.57   36.09
   0   3 -21   15.33   17.46
   0  -3 -21   17.12   22.07
   0  -3 -22 1183.15  203.74
   0   3 -22 1015.14  118.45
   0  -3 -22 1042.06  117.60
   0  -3 -22  812.55  106.29
   0   3 -23   10.87   15.64
   0  -3 -23  -17.58    0.85
   0  -3 -23   14.70   40.31
   0  -3 -23   34.02   18.75
   0   3 -24   94.03   32.20
   0  -3 -24   74.67   27.62
   0  -3 -24   35.00   32.21
   0  -3 -24  109.22   47.16
   0   3 -25   33.39   22.73
   0  -3 -25   25.20   17.29
   0  -3 -25   89.58   47.91
   0  -3 -26  211.45   47.43
   0  -3 -26  216.72   61.67
   0   3 -26  182.37   45.44
   0  -3 -27   31.84   17.17
   0   3 -27   59.52   28.80
   0  -3 -27   29.71   18.20
   0  -3 -27  105.79   51.40
   0   3 -28  140.94   41.22
   0  -3 -28  295.94   63.11
   0   3 -29   24.75   20.26
   0  -3 -29   83.03   46.71
   0  -3 -30  133.85   51.40
   0  -3 -31  125.48   49.62
   0  -3 -32  -22.12   21.24
   0  -3 -33   -9.58   19.25
   0  -3 -34   26.64   16.87
   0  -3 -35   42.12   16.05
   0  -3 -36   11.84    9.16
   0  -4   0  626.16  106.18
   0  -4  -1  565.28  103.63
   0  -4   1  561.91   98.15
   0  -4   2   44.17   25.09
   0  -4  -2    9.48   24.44
   0  -4  -3   89.99   43.43
   0  -4   3  148.39   44.13
   0  -4   4  776.24  105.47
   0  -4  -4  715.85  128.56
   0  -4  -5 1583.13  203.21
   0  -4   5 1410.91  153.72
   0  -4  -6  604.95  119.67
   0   4  -7   28.35   15.20
   0  -4  -7   48.71   31.34
   0  -4  -7   14.93   16.70
   0   4  -8  460.96   59.33
   0  -4  -8  242.88   79.04
   0  -4  -8  254.63   66.45
   0  -4  -9    7.94   14.45
   0   4  -9   18.90   13.77
   0  -4  -9   13.39   29.82
   0  -4 -10  165.60   50.13
   0   4 -10   98.01   27.99
   0  -4 -11   35.16   25.64
   0  -4 -11   58.78   42.45
   0   4 -11   97.94   28.10
   0  -4 -12  306.61   93.06
   0  -4 -12  121.65   47.88
   0  -4 -13  191.86   75.10
   0  -4 -13  168.03   56.73
   0  -4 -14   13.00   13.21
   0  -4 -14    6.40    8.25
   0  -4 -15   23.84   13.28
   0  -4 -15   44.80   22.67
   0  -4 -16  136.92   31.63
   0  -4 -16  149.32   35.51
   0  -4 -17  221.51   86.66
   0  -4 -17  201.44   40.35
   0  -4 -17  215.37   44.49
   0   4 -17  196.08   45.84
   0  -4 -17  141.71   73.33
   0  -4 -18  158.40   76.22
   0  -4 -18  225.54   46.24
   0  -4 -18  265.78   98.51
   0   4 -18  177.81   43.45
   0  -4 -18  199.57   41.02
   0   4 -18  171.53   40.65
   0   4 -19   44.15   20.68
   0   4 -19   73.22   28.67
   0  -4 -19   34.07   31.10
   0  -4 -19   19.30   49.70
   0  -4 -19   62.68   34.09
   0  -4 -19   33.49   16.42
   0   4 -20    4.37   11.24
   0  -4 -20   -4.37    9.74
   0   4 -20   -5.36    9.73
   0  -4 -20  -19.62    0.25
   0   4 -21  234.24   51.43
   0  -4 -21  208.27   51.41
   0  -4 -21  257.29   96.43
   0  -4 -21  238.93   47.51
   0   4 -21  204.65   43.18
   0   4 -22   12.18   12.81
   0   4 -22    5.51   12.28
   0  -4 -22   19.84   25.51
   0  -4 -22    9.21   11.86
   0  -4 -22   44.91   33.65
   0   4 -23   44.17   24.79
   0  -4 -23   58.69   36.84
   0  -4 -23   55.93   23.43
   0  -4 -23   19.65   35.86
   0  -4 -24  138.87   45.02
   0  -4 -24   76.84   55.55
   0   4 -24   82.13   31.30
   0  -4 -24   79.11   26.80
   0   4 -25  632.60   91.92
   0  -4 -25  824.92   96.80
   0  -4 -25  614.04   85.89
   0   4 -26   36.25   24.21
   0  -4 -26   57.80   24.46
   0   4 -27    4.92   14.15
   0   4 -28  106.00   32.21
   0   4 -29  292.57   52.61
   0   4 -30  137.66   34.70
   0  -4 -31   -9.12   17.48
   0  -4 -32   -2.55   13.91
   0  -4 -33   68.66   19.15
   0  -5   0   11.08   14.24
   0   5   0   -4.32   13.61
   0   5   1   13.00   13.66
   0   5  -1    8.65   11.15
   0  -5  -1   23.54   30.26
   0  -5   1   20.71   18.84
   0   5   2   -4.35   13.71
   0  -5  -2  -12.45   22.63
   0  -5   2   -9.58   17.41
   0   5  -2   -8.68   15.78
   0  -5  -3 1295.21  205.25
   0   5  -3 1628.78  154.65
   0   5  -4   66.19   25.51
   0  -5  -4   13.71   25.07
   0  -5  -5  258.23   85.48
   0   5  -5  349.14   59.06
   0  -5  -6  179.84   74.22
   0   5  -6  322.96   54.61
   0  -5  -6  213.03   61.60
   0   5  -7   88.07   28.04
   0  -5  -7   46.91   40.26
   0  -5  -7    8.56   19.21
   0  -5  -8  472.50  122.59
   0   5  -8  444.78   69.35
   0  -5  -9 1419.43  220.71
   0   5  -9  918.18  112.33
   0  -5 -10  175.64   75.67
   0   5 -10  153.32   40.22
   0   5 -11  147.14   39.24
   0  -5 -11   54.53   41.10
   0  -5 -12  412.77  126.31
   0  -5 -13   19.39   24.95
   0  -5 -14   19.89   25.60
   0  -5 -15  774.29  176.25
   0  -5 -16  145.20   75.56
   0  -5 -16   43.04   48.16
   0  -5 -17   21.26   38.80
   0   5 -17   65.26   27.29
   0   5 -18   24.70   19.18
   0   5 -18   38.42   22.42
   0  -5 -18   34.18   16.35
   0  -5 -18   41.50   46.24
   0   5 -19  170.94   43.25
   0  -5 -19  197.58   85.17
   0   5 -19  192.98   44.81
   0  -5 -19  174.96   38.55
   0  -5 -19  212.64   95.51
   0   5 -20  449.94   71.14
   0  -5 -20  334.65   55.84
   0   5 -20  376.67   62.74
   0  -5 -20  338.84  121.48
   0   5 -21  342.53   58.97
   0  -5 -21  398.16   59.85
   0  -5 -21  356.12  120.31
   0   5 -21  411.95   69.16
   0   5 -22   -5.31   15.27
   0  -5 -22   -3.90    7.09
   0  -5 -23  399.04   58.83
   0   5 -23  345.55   63.50
   0   5 -24  108.85   33.31
   0   5 -25  159.16   40.55
   0   5 -26    8.73   14.85
   0   5 -27  412.22   62.50
   0   5 -28   39.63   18.09
   0  -5 -28   29.50   16.70
   0   5 -29   15.87   13.53
   0  -5 -29   -2.25   10.41
   0  -5 -30   20.96   11.09
   0   6   0  593.96   86.75
   0   6  -1  250.72   54.19
   0   6   1  273.42   56.58
   0   6  -2   -5.46   14.02
   0  -6  -2  -14.59    0.15
   0   6   2   10.98   15.77
   0  -6  -3  -15.43    0.68
   0   6  -3  -10.95   18.62
   0   6   3   -5.53   20.11
   0   6   4 1035.13  125.31
   0   6  -4 1078.43  126.38
   0  -6  -4 1034.47  191.14
   0   6  -5    5.54   14.26
   0  -6  -5   16.87   30.67
   0   6   5   33.65   22.81
   0   6  -6   55.73   26.03
   0   6   6   50.91   24.33
   0  -6  -6   17.55   39.19
   0   6  -7   33.69   20.50
   0  -6  -7   18.19   23.45
   0  -6  -8  319.77  108.79
   0   6  -8  412.20   70.71
   0   6  -9   57.03   25.77
   0  -6  -9   96.96   61.19
   0   6 -10  126.58   39.48
   0  -6 -10  139.51   73.00
   0  -6 -11   20.34   26.13
   0   6 -11   -5.80   14.91
   0  -6 -12  311.36  112.13
   0  -6 -13  -21.06    1.48
   0  -6 -14   21.31   54.81
   0  -6 -14   48.27   53.78
   0  -6 -15  -21.40    1.58
   0  -6 -15  -23.72    1.58
   0  -6 -16  556.71  150.75
   0   6 -17   10.74   15.46
   0   6 -17   20.23   18.41
   0   6 -18   38.61   21.64
   0   6 -18   36.86   22.59
   0   6 -19   18.20   17.62
   0   6 -19   30.67   21.85
   0   6 -20  226.37   48.70
   0   6 -21    9.40   15.98
   0   6 -22  404.02   63.46
   0   6 -23   -8.30   15.10
   0   6 -24  374.75   57.66
   0   6 -25   69.38   23.67
   0   6 -26   55.49   20.18
   0   6 -27    2.67    9.08
   0   6 -28   87.09   20.60
   0   7   0   -5.94   22.90
   0   7  -1   23.72   21.58
   0   7   1    5.95   18.75
   0   7   2  541.45   82.66
   0   7  -2  361.07   70.15
   0   7  -3    5.91   16.98
   0   7   3    5.96   15.31
   0   7   4   -5.96   15.32
   0   7  -4   -5.89   15.14
   0   7   5   77.48   30.89
   0   7  -5   41.11   26.44
   0   7  -6  437.28   73.72
   0   7   6  386.90   70.19
   0   7  -7   52.26   25.90
   0   7   7   11.88   17.15
   0   7  -8   23.08   21.02
   0   7   8   17.77   18.69
   0   7   9   82.38   33.76
   0   7  -9  137.41   40.96
   0   7  10   -5.83   16.76
   0   7  11  305.18   61.64
   0   7  12   11.33   21.85
   0   7  13   11.10   17.49
   0   7  14  140.69   41.15
   0   7 -15  299.71   54.56
   0   7  15  267.45   56.69
   0   7  16   80.79   32.09
   0   7 -16  150.55   37.70
   0   7 -16  114.23   33.10
   0   7 -17    8.23   14.01
   0   7 -17    4.36   11.22
   0   7  17   14.48   16.42
   0   7  18  150.93   39.11
   0   7 -18  152.40   36.69
   0   7  19   85.86   29.71
   0   7 -19   73.26   26.80
   0   7  20   31.88   21.45
   0   7 -20   85.83   25.86
   0   7 -21    3.27   11.13
   0   7  21   -3.65   12.42
   0   7  22   42.82   19.26
   0   7 -22   59.04   20.03
   0   7  23  259.04   44.73
   0   7 -23  359.32   46.99
   0   7  24   -2.50    7.87
   0   7 -24    2.23    7.02
   0   7 -25    3.65    5.25
   0   7  25    2.05    5.90
   0   8   0   -5.03   25.02
   0   8  -1  345.87   63.21
   0   8   1  397.16   66.26
   0   8   2   -5.02   24.97
   0   8  -2   -9.96   26.39
   0   8  -3  167.79   43.88
   0   8   3  189.69   46.17
   0   8   4   24.76   21.22
   0   8  -4   39.08   23.59
   0   8  -5   24.12   20.66
   0   8   5   34.30   21.90
   0   8  -6   -9.50   14.95
   0   8   6   -4.83   15.22
   0   8   7   47.51   24.65
   0   8   8   32.55   22.47
   0   8   9   99.62   31.57
   0   8  10   39.52   21.29
   0   8  11   21.17   18.90
   0   8  12  134.07   34.73
   0   8 -13  597.30   71.37
   0   8  13  436.81   65.66
   0   8 -13  454.69   64.44
   0   8 -14   19.95   14.28
   0   8 -14   30.07   17.79
   0   8  14   29.19   17.00
   0   8 -15   18.60   13.31
   0   8  15   20.47   14.63
   0   8 -15   33.30   16.12
   0   8 -16   20.00   12.22
   0   8  16    9.46   12.20
   0   8 -17  163.74   30.23
   0   8  17  149.56   31.99
   0   8 -18    2.32    7.31
   0   8  18   -5.15    8.11
   0   8 -19   18.25   10.17
   0   8  19   17.96   11.61
   0   8  20    5.65    6.89
   0   8 -20   18.69    9.29
   0   9   0   -8.81   14.13
   0   9   1    8.79   12.50
   0   9   2  156.97   32.29
   0   9   3   20.07   13.86
   0   9   4   33.75   15.52
   0   9   5    2.74    9.96
   0   9   6   92.70   23.74
   0   9   7    7.64   10.86
   0   9  -7    7.82   13.81
   0   9  -8  108.06   23.02
   0   9   8   84.63   21.22
   0   9   9    4.55    7.74
   0   9  -9   -2.11    6.64
   0   9 -10   23.42   10.74
   0   9  10   18.98   10.25
   0   9 -10   20.95   11.52
   0   9 -11   -1.77    5.57
   0   9  11   -3.84    6.04
   1   0   0    2.93    5.33
   1   0   1 6447.15  507.56
   1   0  -1 7281.00  517.40
   1   0  -2  188.14   37.35
   1   0   2  231.38   34.95
   1   0   3  796.04   78.79
   1   0   4 2284.13  186.18
   1   0  -4 2132.69  194.25
   1   0  -4 2770.04  214.41
   1   0  -5 2057.32  179.18
   1   0  -5 1944.82  182.13
   1   0  -6  187.24   39.87
   1   0  -6  188.54   40.37
   1   0  -7  736.49   96.91
   1   0  -7 1056.32  109.93
   1   0  -8  226.09   46.92
   1   0  -8  235.03   58.42
   1   0  -9 1713.87  171.82
   1   0  -9 1475.76  156.73
   1   0 -10  496.16   74.07
  -1   0 -11  422.33   47.07
  -1   0  11  471.54   48.53
   1   0 -11  455.77   67.18
   1   0 -11  562.37   78.86
   1   0 -12 1380.32  140.84
   1   0 -12 1100.01  127.74
   1   0 -13  348.35   64.86
   1   0 -13  518.32   77.17
   1   0 -14  212.42   49.58
   1   0 -15  412.75   73.22
   1   0 -16   99.35   34.30
   1   0 -17  296.26   61.26
  -1   0 -18   -3.49    8.97
   1   0 -18    6.18   19.45
   1   0 -18    3.50   12.72
   1   0 -19  253.46   44.78
  -1   0 -19  289.82   48.77
   1   0 -19  274.81   46.71
  -1   0 -19  278.60   49.23
   1   0 -19  196.35   44.37
  -1   0 -19  205.71   41.43
   1   0 -20  196.28   38.46
   1   0 -20  207.05   41.56
  -1   0 -20  202.21   41.09
  -1   0 -20  172.92   40.33
   1   0 -20  169.95   37.26
   1   0 -21 2343.77  194.50
  -1   0 -21 2139.69  183.88
  -1   0 -21 1603.43  183.83
   1   0 -21 2194.16  187.85
   1   0 -22   24.45   15.83
  -1   0 -22   40.05   17.62
   1   0 -22   22.79   15.62
   1   0 -23    4.32   11.11
  -1   0 -23    7.47   11.77
   1   0 -23   24.23   18.69
  -1   0 -24   27.51   36.06
   1   0 -24   97.63   32.59
   1   0 -24   54.31   23.60
  -1   0 -24   56.89   21.05
   1   0 -25  579.78   82.64
   1   0 -25  521.56   74.76
  -1   0 -25  440.40   65.46
  -1   0 -25  487.59   77.86
  -1   0 -26  494.40   70.41
   1   0 -26  603.11   82.88
  -1   0 -26  492.30   80.55
  -1   0 -27  184.22   56.61
  -1   0 -27  345.89   64.66
   1   0 -27  282.58   58.57
   1   0 -27  302.43   55.52
   1   0 -28   29.13   20.72
  -1   0 -28    9.58   39.43
  -1   0 -28   -5.37   23.92
   1   0 -28   34.26   27.47
  -1   0 -29  141.66   42.84
   1   0 -29  153.44   42.59
  -1   0 -29  148.10   50.12
  -1   0 -30   10.03   25.01
   1   0 -30   22.11   17.46
  -1   0 -30   79.55   47.19
  -1   0 -31   -4.72   25.75
  -1   0 -31   90.59   46.73
   1   0 -32  -25.89   48.35
   1   0 -32   20.75   20.70
  -1   0 -32   90.50   43.09
  -1   0 -32   34.80   23.09
  -1   0 -33  167.78   39.77
   1   0 -33  169.88   38.95
   1   0 -33   50.51   38.01
  -1   0 -33  204.68   47.87
  -1   0 -34   10.20   19.57
   1   0 -34    3.15   16.23
   1   0 -34   -3.39   31.70
   1   0 -35  164.82   42.10
  -1   0 -35  149.55   34.62
   1   0 -36   43.63   28.96
  -1   0 -36   50.68   21.41
   1   0 -37  215.82   34.06
  -1  -1 -37   24.92   16.58
   1   1 -35  148.60   36.25
   1   1 -34  114.70   37.06
  -1  -1 -33  133.95   45.82
   1   1 -32   95.20   39.13
  -1  -1 -32  255.63   57.84
   1   1 -31  363.10   59.48
  -1  -1 -31  477.60   75.66
  -1  -1 -30  321.67   65.96
   1   1 -30  209.66   49.31
   1   1 -30  185.48   43.01
  -1  -1 -29   69.54   31.95
  -1  -1 -29  134.85   54.92
   1   1 -29   66.31   29.77
   1   1 -28  297.29   61.16
  -1  -1 -28  298.40   51.88
  -1  -1 -27  456.20   66.49
  -1  -1 -27  460.25   79.90
   1   1 -27  478.92   76.32
  -1  -1 -26  219.74   44.51
  -1  -1 -26  247.87   59.78
   1   1 -26  257.75   54.86
  -1  -1 -25   67.26   25.09
   1   1 -25   58.46   28.46
   1   1 -25   48.10   26.02
  -1  -1 -25   59.94   40.80
   1   1 -24  430.78   64.37
  -1  -1 -24  423.75   64.03
   1   1 -24  373.95   66.09
  -1  -1 -24  370.05   69.34
   1   1 -24  429.39   70.49
  -1  -1 -23  425.73   73.99
   1   1 -23  530.62   77.91
   1   1 -23  575.71   74.34
   1   1 -23  547.49   78.51
  -1  -1 -23  511.73   72.11
  -1  -1 -22   84.85   29.28
   1   1 -22  138.67   32.73
  -1  -1 -22  136.70   33.29
   1   1 -22  122.40   34.13
   1   1 -22  109.68   32.14
   1   1 -21  145.23   33.28
  -1  -1 -21  163.26   36.75
   1   1 -21  144.72   36.40
   1   1 -21  177.85   40.77
  -1  -1 -21  189.82   41.41
  -1  -1 -20  324.96   54.19
   1   1 -20  372.92   57.27
  -1  -1 -20  371.64   60.01
   1   1 -20  316.80   54.63
   1   1 -20  367.14   53.43
   1   1 -19   29.44   15.86
  -1  -1 -19   59.29   21.43
   1   1 -19   27.26   14.35
  -1  -1 -19   32.72   16.79
  -1  -1 -18  665.84   78.35
   1   1 -18  629.81   77.79
   1   1 -17  439.59   59.48
  -1  -1 -15  893.21  101.38
  -1  -1 -15  982.46  141.19
  -1  -1 -14 1306.73  165.57
  -1  -1 -13  343.24   74.61
   1   1 -13  329.85   37.39
  -1  -1 -12  306.45   66.70
   1   1 -12  318.03   36.91
  -1  -1 -11  258.62   60.69
   1   1 -11  355.79   39.19
   1   1 -10  314.58   37.29
  -1  -1 -10  374.54   70.54
   1   1  -9 1737.38  130.77
  -1  -1  -9 1737.91  174.30
   1  -1   9 1403.15  122.70
  -1   1   9 2039.95  155.33
  -1   1   8  563.04   71.81
  -1  -1  -8  714.39   96.24
  -1   1   7  140.84   31.84
   1  -1   6 9236.59  686.57
  -1   1   6 9999.00  708.85
   1  -1   5   50.18   15.17
  -1  -1  -5   52.42   22.75
  -1   1   5   56.32   22.00
  -1  -1  -4 1277.97  121.77
   1  -1   4 1274.34  103.56
  -1  -1  -3 3514.95  206.23
   1  -1   3 3396.06  191.56
  -1  -1  -2  222.59   39.68
   1  -1   2  163.28   31.56
  -1   1   2  111.16   32.18
  -1   1   1   28.64   15.58
   1  -1   1   77.46   21.78
  -1   1   0 1595.53  149.04
   1  -1   0 1591.95  148.30
   1  -1  -1   44.95   18.91
   1  -1  -2  188.87   38.85
   1  -1  -3  644.96   93.67
  -1   1  -3 1212.61  105.94
  -1   1  -4  776.18   88.84
  -1   1  -5   87.69   25.44
   1  -1  -6 7495.44  652.56
  -1   1  -6 9385.50  644.11
   1  -1  -7  185.90   44.28
  -1   1  -7  153.91   33.75
  -1   1  -8  590.44   70.48
   1  -1  -8  498.31   80.58
  -1   1  -9 1780.60  171.17
   1  -1  -9 2461.98  210.87
   1  -1 -10  334.48   66.68
   1  -1 -11  271.99   60.27
   1  -1 -11  231.42   56.03
   1  -1 -12  419.08   77.12
   1  -1 -12  265.26   61.77
   1  -1 -13  237.03   63.91
   1  -1 -13  364.57   73.78
   1  -1 -14 1351.07  168.50
   1  -1 -14 1348.87  168.72
   1  -1 -14 1445.98  168.61
   1  -1 -15  878.23  124.51
   1  -1 -15 1010.25  137.87
   1  -1 -15  774.49  124.31
   1  -1 -16  371.13   76.00
   1  -1 -16  583.90  101.35
   1  -1 -17  340.19   69.49
   1  -1 -17  370.76   82.40
  -1   1 -17  319.31   49.29
  -1   1 -18  693.36   81.11
   1  -1 -18  609.40  113.44
   1  -1 -19   66.66   22.04
   1  -1 -19   60.20   34.26
  -1   1 -19   40.75   19.85
  -1   1 -19   30.87   17.46
  -1   1 -20  378.94   60.53
  -1   1 -20  371.54   58.61
   1  -1 -20  291.77   51.36
   1  -1 -20  257.35   74.11
   1  -1 -20  427.21   60.61
  -1   1 -21  148.55   32.52
   1  -1 -21  183.67   38.92
  -1   1 -21  246.53   46.43
   1  -1 -21  115.32   49.99
   1  -1 -21  162.77   37.58
   1  -1 -22   64.38   25.20
  -1   1 -22   97.86   31.77
  -1   1 -22  107.99   33.83
   1  -1 -22  116.42   32.00
  -1   1 -23  528.01   78.28
   1  -1 -23  516.62   78.59
  -1   1 -23  500.61   76.71
   1  -1 -23  616.65   80.97
  -1   1 -24  254.58   56.86
  -1   1 -24  430.04   66.80
   1  -1 -24  319.39   61.65
   1  -1 -24  314.55   57.41
  -1   1 -24  414.64   66.73
  -1   1 -25    8.74   39.41
  -1   1 -25   63.46   28.99
   1  -1 -25   42.74   23.97
   1  -1 -25   59.37   25.61
  -1   1 -25   55.16   27.51
   1  -1 -26  214.91   49.74
   1  -1 -26  217.89   47.38
  -1   1 -26  147.48   42.81
  -1   1 -26  168.61   47.75
  -1   1 -27  419.45   72.59
   1  -1 -27  497.44   77.26
  -1   1 -27  508.78   77.88
   1  -1 -27  520.12   80.11
  -1   1 -28  180.63   46.10
  -1   1 -28  203.53   52.27
   1  -1 -28  280.63   54.43
   1  -1 -28  270.23   55.97
   1  -1 -29  -10.34   54.11
   1  -1 -29   49.88   29.60
  -1   1 -29   82.63   32.66
   1  -1 -29   84.82   28.91
  -1   1 -29   75.06   38.82
  -1   1 -30  203.33   46.91
   1  -1 -30  208.53   53.92
   1  -1 -30  226.26   51.08
  -1   1 -30  305.39   58.96
  -1   1 -31  421.19   65.71
  -1   1 -31  456.73   66.73
   1  -1 -31  313.16   66.51
   1  -1 -32   55.69   40.39
  -1   1 -32  147.78   37.88
  -1   1 -32  206.13   45.34
   1  -1 -33   11.46   35.18
  -1   1 -33   61.86   26.67
   1  -1 -34  216.25   48.66
   1  -1 -34  150.93   36.61
  -1   1 -34  216.28   40.52
   1  -1 -35   94.62   27.60
   1  -1 -35  233.42   45.76
   1  -1 -36  232.95   36.61
  -1  -2 -36   89.75   21.90
  -1  -2 -35    7.81   14.59
  -1  -2 -34  515.19   65.88
  -1  -2 -33  127.41   34.27
  -1  -2 -32  311.82   55.80
   1   2 -32  307.72   54.16
  -1  -2 -31  136.83   56.41
  -1  -2 -31    9.06   24.04
  -1  -2 -30   63.38   31.33
  -1  -2 -30  187.79   59.48
  -1  -2 -29  133.87   41.30
  -1  -2 -29  232.07   63.68
  -1  -2 -28  171.34   38.90
   1   2 -28  151.74   44.95
  -1  -2 -27   52.12   23.32
   1   2 -27   76.62   30.89
   1   2 -27   38.20   21.17
   1   2 -27   47.70   27.51
   1   2 -26   90.45   29.48
  -1  -2 -26  135.70   36.08
   1   2 -26   99.03   33.93
   1   2 -26   73.55   31.76
  -1  -2 -26  178.40   59.74
   1   2 -25  348.65   64.15
   1   2 -25  308.68   55.15
  -1  -2 -25  457.30   76.96
  -1  -2 -25  337.08   59.06
   1   2 -25  418.23   69.73
   1   2 -24  424.46   70.09
   1   2 -24  458.62   73.02
  -1  -2 -24  435.54   76.98
  -1  -2 -24  413.26   66.65
  -1  -2 -23  278.47   61.68
   1   2 -23  346.34   61.38
   1   2 -23  302.77   56.89
  -1  -2 -23  249.57   51.56
  -1  -2 -22  657.27   84.77
   1   2 -22  538.57   79.71
   1   2 -22  590.95   84.06
  -1  -2 -22  657.94   88.91
   1   2 -21  160.69   41.90
  -1  -2 -21  239.43   52.61
   1   2 -21  236.89   45.89
  -1  -2 -21  200.98   43.33
   1   2 -20  488.21   71.05
  -1  -2 -20  416.71   64.97
  -1  -2 -20  501.87   72.56
   1   2 -20  472.46   66.82
   1   2 -19  494.08   66.61
  -1  -2 -19  457.06   65.78
   1   2 -19  505.95   69.99
  -1  -2 -19  420.28   67.02
   1   2 -18  225.42   42.47
  -1  -2 -18  173.72   37.02
  -1  -2 -18  171.21   73.19
  -1  -2 -18  211.30   45.06
   1   2 -18  218.94   40.47
  -1  -2 -17   78.94   33.82
  -1  -2 -17   60.63   21.05
   1   2 -17   51.80   20.47
  -1  -2 -17   28.85   21.01
  -1  -2 -17   37.59   32.39
  -1  -2 -16  938.72  160.47
   1   2 -16 1211.26  116.62
  -1  -2 -15   78.60   43.64
  -1  -2 -14   95.47   45.70
  -1  -2 -13 1132.77  163.53
  -1  -2 -12 1882.84  220.31
  -1  -2 -11 1090.56  153.03
   1  -2  10  126.14   24.66
   1  -2   9  366.50   49.81
  -1  -2  -8 2032.94  216.68
  -1  -2  -7  777.34  111.61
  -1  -2  -6 1437.39  162.74
  -1  -2  -5   86.03   34.04
  -1  -2  -4 3908.36  316.48
  -1  -2  -4 3428.16  263.71
  -1  -2  -3 2459.17  176.60
  -1  -2  -3 1802.60  208.97
  -1  -2  -2 1527.56  157.99
  -1  -2  -1 1862.38  180.21
  -1  -2   0   38.03   20.49
  -1  -2   1 1730.84  162.79
   1  -2  -8 1659.00  185.80
   1  -2  -9  462.46   84.37
   1  -2 -10  243.89   62.78
   1  -2 -10   45.06   35.97
   1  -2 -11 1660.70  168.50
   1  -2 -11 1865.20  183.88
   1  -2 -12 2752.08  266.62
   1  -2 -12 2784.05  263.18
   1  -2 -13 1399.43  174.82
   1  -2 -13  926.65  148.39
   1  -2 -13 1165.40  164.19
   1  -2 -14  106.92   50.71
   1  -2 -14  159.61   57.40
   1  -2 -14  228.63   66.31
   1  -2 -15   11.55   39.60
   1  -2 -15  162.05   60.73
   1  -2 -15  112.82   50.48
   1  -2 -16 1374.70  190.74
  -1   2 -16 1284.77  128.92
   1  -2 -16 1587.57  205.16
   1  -2 -17   99.00   47.97
  -1   2 -17   76.61   23.51
  -1   2 -17   55.62   20.11
   1  -2 -17  127.96   52.02
  -1   2 -18  198.86   40.06
  -1   2 -18  268.77   46.13
   1  -2 -18  189.85   38.59
  -1   2 -18  203.32   40.55
   1  -2 -18  215.66   63.68
   1  -2 -18  270.45   84.08
   1  -2 -18  201.95   68.20
  -1   2 -19  500.43   63.50
   1  -2 -19  321.58   95.27
  -1   2 -19  472.40   65.35
  -1   2 -19  445.48   64.60
  -1   2 -19  506.71   69.72
   1  -2 -19  514.91   67.64
   1  -2 -19  357.12   95.01
   1  -2 -20  397.93   61.23
  -1   2 -20  466.55   64.31
   1  -2 -20  455.88  110.36
  -1   2 -20  375.90   56.64
  -1   2 -20  410.34   64.40
  -1   2 -21  166.66   36.00
  -1   2 -21  210.18   44.04
  -1   2 -21  209.52   45.02
   1  -2 -21  169.72   69.46
   1  -2 -21  219.25   44.48
   1  -2 -21  243.85   46.62
   1  -2 -22  667.72   89.01
   1  -2 -22  793.34   93.16
   1  -2 -22  557.28  130.44
  -1   2 -22  648.76   85.98
  -1   2 -22  611.51   86.46
   1  -2 -23  228.72   80.95
  -1   2 -23  271.40   51.97
  -1   2 -23  448.15   67.76
  -1   2 -23  329.40   57.96
   1  -2 -23  277.93   54.26
   1  -2 -23  334.92   59.61
  -1   2 -24  369.32   61.83
   1  -2 -24  549.83   76.12
  -1   2 -24  351.26   63.66
  -1   2 -24  399.30   68.37
   1  -2 -24  524.17   76.43
   1  -2 -24  481.10  117.41
   1  -2 -25  367.70   62.59
  -1   2 -25  313.94   57.48
  -1   2 -25  364.99   64.98
  -1   2 -25  309.48   56.23
   1  -2 -25  343.65   63.29
  -1   2 -26   75.90   29.94
  -1   2 -26   38.12   30.95
   1  -2 -26   15.72   48.33
  -1   2 -26  101.37   33.31
   1  -2 -26  129.82   37.45
   1  -2 -26   74.09   31.52
  -1   2 -27   14.83   30.72
   1  -2 -27   79.99   30.09
   1  -2 -27   57.08   26.08
  -1   2 -27   49.77   25.60
  -1   2 -27   59.41   27.12
   1  -2 -28  107.50   46.79
   1  -2 -28  174.00   44.41
  -1   2 -28  198.90   45.52
   1  -2 -28  210.27   48.90
  -1   2 -28  196.72   44.21
  -1   2 -29  128.41   38.34
   1  -2 -29  138.74   37.68
   1  -2 -29  113.38   47.84
   1  -2 -30   27.74   43.22
  -1   2 -30  130.33   35.99
   1  -2 -31   17.09   36.85
   1  -2 -32  338.71   62.20
   1  -2 -33  135.63   44.39
   1  -2 -34  596.25   73.77
   1  -2 -35   67.39   31.13
  -1  -3 -35  150.41   26.20
  -1  -3 -34   87.93   23.47
  -1  -3 -33   11.58   16.24
  -1  -3 -32   -6.75   20.80
  -1  -3 -31  627.49   80.09
  -1  -3 -30   55.08   25.25
   1   3 -29    4.77   15.02
  -1  -3 -29   -9.15   26.95
   1   3 -28  131.58   38.71
  -1  -3 -28   99.27   30.14
  -1  -3 -28  110.35   56.59
  -1  -3 -27  259.97   49.24
   1   3 -27  184.79   47.90
  -1  -3 -27  282.90   67.80
   1   3 -26   75.89   30.77
  -1  -3 -26   56.98   24.15
  -1  -3 -26  137.89   57.52
   1   3 -25   16.45   17.26
   1   3 -25   -4.70   15.99
  -1  -3 -24   89.73   52.35
   1   3 -24   69.94   26.72
   1   3 -24   93.12   32.74
   1   3 -23  597.42   82.75
  -1  -3 -23  731.52   89.96
   1   3 -23  626.43   88.73
  -1  -3 -23  538.09   88.42
  -1  -3 -22    4.64    8.44
   1   3 -22    5.28   11.74
   1   3 -22   -4.38    9.76
   1   3 -21   54.61   22.23
   1   3 -21   97.00   32.57
  -1  -3 -21   98.48   43.78
  -1  -3 -21   84.95   27.47
  -1  -3 -20  153.72   36.01
   1   3 -20  107.73   30.56
   1   3 -20  162.22   39.61
  -1  -3 -20  126.32   44.81
  -1  -3 -20  208.13   83.94
  -1  -3 -19 2048.42  192.86
  -1  -3 -19 2200.50  200.25
   1   3 -19 2318.50  204.31
   1   3 -19 2328.72  194.80
   1   3 -18   35.90   20.26
  -1  -3 -18   69.82   37.47
  -1  -3 -18   32.40   36.21
  -1  -3 -18   53.41   19.90
   1   3 -18   52.83   18.97
   1   3 -17  314.80   49.71
  -1  -3 -17  341.69  102.78
   1   3 -17  333.24   56.29
  -1  -3 -17  375.58   55.29
  -1  -3 -17  406.68   62.36
   1   3 -16   84.99   26.10
  -1  -3 -16   69.96   29.71
  -1  -3 -16   76.88   23.03
  -1  -3 -16  133.44   60.51
   1   3 -15  820.22   90.11
  -1  -3 -15  830.32   88.49
  -1  -3 -14  310.07   89.31
  -1  -3 -11  838.72  142.39
  -1  -3 -10  154.57   57.78
  -1  -3  -9  450.89   98.58
  -1  -3  -8 1529.28  195.98
  -1  -3  -7 1343.60  130.92
  -1  -3  -7 1457.17  181.83
  -1  -3  -6  435.92   87.55
  -1  -3  -6  284.31   45.61
  -1  -3  -5 2271.79  219.30
  -1  -3  -5 1617.38  148.26
  -1  -3  -4  222.65   59.55
  -1  -3  -4  128.52   27.49
  -1  -3  -3  330.27   73.32
  -1  -3  -2  317.51   68.48
  -1  -3  -1 1221.62  148.01
  -1  -3   0  172.49   48.37
  -1  -3   1 1354.71  151.40
  -1  -3   2  396.60   69.89
  -1  -3   3  781.47   99.65
   1  -3  -5 2170.36  236.35
   1  -3  -6  229.18   66.50
   1  -3  -7 1382.98  180.57
   1  -3  -8  869.84  145.00
   1  -3  -9  893.44  129.26
   1  -3  -9  583.52  118.11
   1  -3 -10  470.01   94.65
   1  -3 -10  386.93   95.04
   1  -3 -11  590.81  110.99
   1  -3 -12  410.86  105.66
   1  -3 -12  640.87  116.25
   1  -3 -13  356.03   92.52
   1  -3 -13  205.65   80.26
   1  -3 -13  167.52   61.12
   1  -3 -14  361.38   97.71
   1  -3 -14  345.73   91.43
   1  -3 -14  353.02   99.16
   1  -3 -15  887.90  162.30
   1  -3 -15  751.72  145.17
   1  -3 -15  885.63  165.28
  -1   3 -15  937.68  100.41
  -1   3 -15  784.33   94.01
  -1   3 -15  895.93   96.63
  -1   3 -16   33.62   16.96
  -1   3 -16   55.61   20.68
   1  -3 -16   60.37   47.62
   1  -3 -16  102.39   53.26
   1  -3 -16   54.23   39.10
  -1   3 -16   47.57   19.35
  -1   3 -17  398.88   58.99
   1  -3 -17  376.71  106.11
  -1   3 -17  329.23   52.50
  -1   3 -17  429.25   62.13
  -1   3 -17  351.65   57.83
   1  -3 -17  374.69  101.61
  -1   3 -18   29.81   16.64
   1  -3 -18   16.25   29.65
  -1   3 -18   51.91   20.05
  -1   3 -18   39.59   20.56
  -1   3 -18   43.79   20.93
   1  -3 -18   45.74   43.89
  -1   3 -19 2291.70  208.29
  -1   3 -19 2199.64  196.34
   1  -3 -19 2729.01  322.53
   1  -3 -19 1901.53  277.44
  -1   3 -19 2049.85  201.79
   1  -3 -19 2533.65  203.82
  -1   3 -19 2340.89  203.94
   1  -3 -19 2104.00  199.88
  -1   3 -20  144.63   37.90
   1  -3 -20   87.17   33.59
  -1   3 -20  182.99   39.69
   1  -3 -20   68.77   50.34
  -1   3 -20  133.82   33.66
   1  -3 -20   92.89   53.51
   1  -3 -20  161.07   35.66
  -1   3 -20  208.35   43.34
  -1   3 -21  124.98   33.60
   1  -3 -21  102.43   31.21
   1  -3 -21   84.97   26.99
  -1   3 -21  158.76   36.94
   1  -3 -21   69.86   45.36
   1  -3 -21   50.15   30.59
  -1   3 -21   80.24   29.56
   1  -3 -22   -4.82   10.73
   1  -3 -22  -17.56    0.14
  -1   3 -22   -5.18   11.52
   1  -3 -22    4.43    8.05
  -1   3 -23  673.10   92.56
   1  -3 -23  604.07   85.48
   1  -3 -23  751.42  162.67
   1  -3 -23  835.40   97.16
  -1   3 -23  660.94   84.31
   1  -3 -23  635.49   91.43
  -1   3 -24  136.58   38.50
  -1   3 -24   80.65   29.71
   1  -3 -24   19.68   33.80
   1  -3 -24   84.57   29.36
   1  -3 -24   85.90   54.29
   1  -3 -24   55.51   24.74
   1  -3 -25   19.68   31.62
  -1   3 -25   42.28   28.39
   1  -3 -25    9.46   13.62
   1  -3 -25   16.68   30.33
  -1   3 -25    5.38   12.01
   1  -3 -25   15.28   16.05
   1  -3 -26   45.75   22.84
  -1   3 -26   42.59   22.90
   1  -3 -26    4.84   39.00
  -1   3 -26   96.52   34.87
   1  -3 -27  189.65   45.28
  -1   3 -27  254.17   54.32
   1  -3 -27  235.05   56.21
  -1   3 -28  124.40   37.15
   1  -3 -28  134.72   49.01
   1  -3 -28  110.81   33.83
   1  -3 -29   46.14   42.44
   1  -3 -29   13.71   13.14
  -1   3 -29   -4.69   13.48
   1  -3 -30  127.55   45.78
   1  -3 -30   55.28   22.38
   1  -3 -31  615.01   81.43
   1  -3 -32  155.69   43.11
   1  -3 -34   76.37   23.57
   1  -3 -35  109.02   24.14
  -1  -4 -33  176.60   26.61
  -1  -4 -32   42.62   16.47
  -1  -4 -31    2.62   13.47
  -1  -4 -30   85.69   24.98
  -1  -4 -29  138.70   33.33
   1   4 -29  177.84   39.00
  -1  -4 -28  129.17   34.36
  -1  -4 -28  210.73   41.61
   1   4 -28  168.19   39.44
   1   4 -27   85.67   30.27
  -1  -4 -27  102.00   29.73
  -1  -4 -27   33.03   20.32
   1   4 -26  311.81   59.40
   1   4 -25  167.67   43.14
   1   4 -24  209.55   50.05
   1   4 -23   59.91   26.52
   1   4 -22   54.52   25.55
   1   4 -21  211.11   47.96
  -1  -4 -20  247.15   48.19
   1   4 -20  330.71   60.19
  -1  -4 -19  -19.74    0.34
   1   4 -19   -5.23    9.50
  -1  -4 -19   -4.04    5.20
  -1  -4 -18  308.56  106.37
  -1  -4 -18  224.38   43.51
   1   4 -18  223.99   48.13
   1   4 -17  187.12   43.49
  -1  -4 -17  206.08   87.54
  -1  -4 -17  143.42   33.01
  -1  -4 -14  117.45   61.54
  -1  -4 -13  387.01  111.05
  -1  -4 -12  510.55  127.69
  -1  -4 -11  162.75   69.37
   1   4 -11  149.06   36.48
   1   4 -10  485.59   68.01
  -1  -4 -10  468.33  115.97
   1   4  -9 1406.80  139.20
  -1  -4  -9 1490.40  211.82
  -1  -4  -8  504.19  113.40
   1   4  -8  435.34   62.42
   1   4  -7  198.39   38.56
  -1  -4  -7   99.07   51.63
  -1  -4  -6  495.72  108.60
  -1  -4  -5  134.31   53.57
   1  -4   5  261.43   59.51
   1  -4   4  904.21  130.25
  -1  -4  -4 1278.15  173.43
  -1  -4  -3 1336.25  185.24
  -1  -4  -3 1502.80  136.26
   1  -4   3 1295.63  170.18
  -1  -4  -2   76.53   37.01
   1  -4   2   33.97   22.05
   1  -4   1  107.65   44.19
  -1  -4  -1  189.68   58.82
   1  -4   0 1000.76  160.39
  -1  -4   0 1877.46  190.59
   1  -4  -1  247.79   67.87
  -1  -4   1  190.99   57.08
   1  -4  -2  103.89   44.61
  -1  -4   2   66.65   30.59
   1  -4  -3 1707.85  223.07
   1  -4  -4  922.44  148.95
   1  -4  -5  214.08   69.98
   1  -4  -6  522.43  112.19
   1  -4  -7  233.63   75.78
  -1   4  -7  182.31   37.12
  -1   4  -8  564.61   71.49
   1  -4  -8  501.76  119.38
  -1   4  -9 1559.21  130.90
  -1   4  -9 1567.90  133.02
   1  -4  -9  734.09  147.64
   1  -4  -9  637.65  158.34
   1  -4 -10  333.83   88.54
  -1   4 -10  377.67   57.85
   1  -4 -10  429.47  113.08
  -1   4 -10  492.45   65.30
   1  -4 -11  141.82   55.44
  -1   4 -11  108.99   30.61
   1  -4 -11  108.66   57.09
  -1   4 -11  141.15   33.31
   1  -4 -12  414.53  105.08
   1  -4 -12  715.44  163.91
   1  -4 -12  500.10  125.84
   1  -4 -13  445.93  106.72
   1  -4 -13  233.05  103.68
   1  -4 -13  452.43  120.73
  -1   4 -14  277.04   48.63
   1  -4 -14  307.44   88.75
  -1   4 -15  158.50   36.74
   1  -4 -15  167.94   83.48
   1  -4 -15   56.13   41.17
  -1   4 -16  780.02   92.76
   1  -4 -16  518.98  139.06
   1  -4 -16  578.67  147.93
   1  -4 -16  630.37  140.39
  -1   4 -16  706.64   91.72
  -1   4 -17  198.96   44.68
   1  -4 -17  225.26   88.15
  -1   4 -17  187.57   43.45
   1  -4 -17  171.88   78.92
  -1   4 -17  237.31   46.62
  -1   4 -18  188.91   44.06
   1  -4 -18  293.17  104.44
   1  -4 -18  207.34   88.39
   1  -4 -18  264.66   47.08
  -1   4 -18  138.31   38.41
  -1   4 -19   15.31   16.06
  -1   4 -19    4.98    9.06
   1  -4 -19  -19.84    0.37
   1  -4 -19  -18.84    0.37
   1  -4 -19   35.50   25.85
  -1   4 -20  265.93   54.45
   1  -4 -20  280.90  105.08
  -1   4 -20  248.79   51.52
   1  -4 -20  298.66  106.47
   1  -4 -20  285.06   53.05
   1  -4 -20  359.33   57.65
   1  -4 -21  229.22   50.85
  -1   4 -21  201.15   48.43
  -1   4 -21  230.23   49.02
   1  -4 -21  240.34   97.65
   1  -4 -21  262.96   50.20
   1  -4 -22   76.16   35.71
   1  -4 -22  -19.81    2.08
  -1   4 -22   32.00   20.67
   1  -4 -22   28.55   19.45
  -1   4 -22   47.62   22.16
  -1   4 -23  109.11   31.72
   1  -4 -23  126.86   40.92
  -1   4 -23  122.58   36.29
   1  -4 -23   76.71   27.78
   1  -4 -23   77.73   61.58
   1  -4 -24  263.00   55.94
   1  -4 -24  239.65   50.00
  -1   4 -24  289.30   56.31
   1  -4 -25  243.74   52.05
   1  -4 -25  141.08   37.28
  -1   4 -25  169.32   43.93
   1  -4 -26  305.31   56.06
  -1   4 -26  359.66   62.11
   1  -4 -26  365.92   62.84
   1  -4 -27   78.22   26.21
  -1   4 -27   65.30   26.05
   1  -4 -27  132.13   44.10
   1  -4 -28  187.05   41.09
   1  -4 -28  193.43   48.33
  -1   4 -28  203.94   43.55
  -1   4 -29  114.97   31.61
   1  -4 -33  129.65   27.20
   1   5 -29    2.96    9.32
  -1  -5 -28  168.21   33.71
   1   5 -28  186.82   37.56
   1   5 -27   34.27   19.07
  -1  -5 -27   28.08   17.01
   1   5 -26   50.15   21.09
   1   5 -25   -4.51   16.41
   1   5 -24  119.83   35.31
   1   5 -23   10.05   20.43
   1   5 -22  524.97   79.44
   1   5 -21  143.77   41.16
   1   5 -20   27.03   17.12
   1   5 -19   29.03   17.77
   1   5 -19   21.80   18.61
   1   5 -18  272.60   54.93
  -1  -5 -17  530.61  144.06
   1   5 -17  340.66   64.02
  -1  -5 -16  271.63  102.26
  -1  -5 -15   81.91   59.12
  -1  -5 -14  259.55   97.71
  -1  -5 -13  -19.38    1.36
  -1  -5 -12  187.79   84.62
  -1  -5 -11  417.55  119.89
   1   5 -11  388.72   65.98
  -1  -5 -10  893.20  188.22
   1   5 -10 1387.36  140.07
  -1  -5  -9   67.46   48.58
   1   5  -9   43.87   21.96
  -1  -5  -8   64.87   46.83
   1   5  -8   66.99   25.78
   1   5  -7   28.15   17.14
  -1  -5  -7   15.57   28.35
   1   5  -6 1097.20  123.88
  -1  -5  -6 1373.54  213.34
  -1  -5  -5  385.89  105.21
   1   5  -5  458.27   68.48
   1   5  -4   62.73   23.90
  -1  -5  -4   13.66   24.97
  -1  -5  -3  273.42   80.91
   1   5  -3  119.64   34.32
   1  -5   3  172.43   59.21
   1  -5   2 1025.26  161.06
  -1   5   2 1089.83  115.96
   1   5  -2  964.24  112.57
  -1  -5  -2  979.29  164.90
  -1   5   1  290.37   52.74
   1   5  -1  355.60   57.68
  -1  -5  -1  340.26   87.96
   1  -5   1  232.54   73.30
   1   5   0    4.40   14.94
  -1   5   0    8.52   15.48
  -1   5  -1  400.05   59.92
   1   5   1  325.98   57.41
   1  -5  -1  220.16   76.17
   1  -5  -2  895.33  166.80
   1   5   2 1102.00  122.97
  -1   5  -2 1331.86  128.96
  -1   5  -3  146.10   36.46
   1  -5  -3   85.07   52.29
  -1   5  -4   30.42   16.86
   1  -5  -4   14.73   32.83
  -1   5  -5  431.18   61.64
  -1   5  -5  369.92   61.84
   1  -5  -5  552.48  126.54
  -1   5  -6 1335.20  137.14
   1  -5  -6 1373.75  220.73
  -1   5  -6 1463.77  144.76
  -1   5  -7   20.37   12.94
  -1   5  -7   45.58   20.37
   1  -5  -7   16.55   21.34
  -1   5  -8   50.64   21.21
  -1   5  -8   32.55   19.13
   1  -5  -8   50.84   40.12
   1  -5  -8   51.57   44.28
  -1   5  -9   37.92   21.27
  -1   5  -9   61.13   21.90
   1  -5  -9   35.56   39.66
   1  -5  -9   12.90   23.60
  -1   5 -10 1087.38  117.34
  -1   5 -10 1073.03  119.89
   1  -5 -10  908.72  164.22
   1  -5 -10  880.84  187.85
  -1   5 -11  333.58   58.97
   1  -5 -11  208.89   87.38
   1  -5 -11  393.51   99.32
   1  -5 -12  161.02   62.55
   1  -5 -12  136.84   71.38
   1  -5 -12   21.92   56.76
   1  -5 -13  -22.22    0.60
   1  -5 -13   27.54   30.66
   1  -5 -13   20.11   25.85
   1  -5 -14   70.67   48.68
   1  -5 -14  179.41   91.46
   1  -5 -14  185.64   88.25
   1  -5 -15   28.85   32.14
   1  -5 -15   21.03   27.08
   1  -5 -15   22.34   49.74
   1  -5 -16  132.95   72.23
  -1   5 -16  367.96   62.69
   1  -5 -17  296.26   51.55
  -1   5 -17  295.09   58.61
   1  -5 -17  284.60  107.40
  -1   5 -17  330.12   61.18
   1  -5 -18  280.39  109.49
  -1   5 -18  244.48   53.78
  -1   5 -18  403.48   67.30
   1  -5 -18  318.97   54.15
   1  -5 -19   29.31   15.27
  -1   5 -19   15.94   16.77
   1  -5 -19   21.07   27.10
  -1   5 -19   15.87   15.25
   1  -5 -19  -21.54    1.19
   1  -5 -20   25.23   16.28
  -1   5 -20   46.26   23.86
  -1   5 -20   21.10   19.23
   1  -5 -20  -21.32    1.50
  -1   5 -21  167.14   43.01
   1  -5 -21  176.90   39.25
  -1   5 -21  150.69   40.07
   1  -5 -22  436.76   65.98
  -1   5 -22  558.12   78.72
  -1   5 -22  447.58   70.45
   1  -5 -23   52.64   22.20
  -1   5 -23   19.63   19.07
  -1   5 -24  112.39   34.77
   1  -5 -24   93.38   27.84
   1  -5 -25    3.67    9.44
  -1   5 -25   -4.41   12.67
   1  -5 -26   81.69   24.16
  -1   5 -26  134.83   34.32
  -1   5 -27   22.34   16.65
  -1   5 -28  245.92   42.57
  -1   5 -29    2.90    9.85
   1  -5 -30   89.71   21.13
   1   6 -28   45.80   14.38
   1   6 -27    7.34    8.92
  -1  -6 -27   11.44    9.78
   1   6 -26   22.97   14.29
  -1  -6 -26   -2.80   10.18
   1   6 -25  153.43   32.92
   1   6 -24   29.05   16.95
   1   6 -23    3.97   11.41
   1   6 -22  145.18   36.17
   1   6 -21  471.87   70.53
   1   6 -20   42.92   23.93
   1   6 -19  149.17   39.74
   1   6 -18   56.58   26.73
   1   6 -17  442.29   72.58
   1   6 -16   10.72   16.89
  -1  -6 -13  126.37   72.15
  -1  -6 -12   20.75   26.70
  -1  -6 -11   61.08   45.52
   1   6 -10  149.21   41.83
  -1  -6 -10  179.06   85.49
   1   6  -9  797.30  105.34
  -1  -6  -9  755.52  177.67
   1   6  -8  259.94   56.51
  -1  -6  -8  413.58  124.78
  -1  -6  -7  181.84   82.47
   1   6  -7  241.96   52.53
  -1   6   6    5.52   15.87
  -1  -6  -6   17.53   22.54
   1   6  -6   11.17   12.45
  -1  -6  -5  101.02   58.02
  -1   6   5  142.25   40.28
   1   6  -5  144.37   40.22
   1   6  -4   33.15   22.49
  -1   6   4   10.86   17.14
  -1  -6  -4   16.11   29.30
  -1   6   3  663.65   92.63
   1   6  -3  682.66   94.03
   1   6  -2   38.40   22.29
  -1   6   2  -10.71   21.76
   1   6  -1   32.85   22.47
  -1   6   1   64.03   28.44
   1   6   0   10.97   15.80
  -1   6   0   26.59   22.69
   1  -6  -1   14.91   33.23
  -1   6  -1   63.78   27.36
   1   6   1   10.99   15.87
  -1   6  -2   15.97   16.78
   1   6   2    5.52   17.40
   1  -6  -2   47.09   40.35
   1   6   3  694.44   97.12
  -1   6  -3  709.80   97.09
   1  -6  -3 1002.83  180.42
   1   6   4   16.78   19.20
  -1   6  -4   80.48   30.17
   1  -6  -4   68.59   49.34
   1   6   5  101.33   33.78
  -1   6  -5   80.90   31.67
   1  -6  -5  106.96   60.95
   1   6   6    5.67   12.65
   1  -6  -6   18.48   23.75
  -1   6  -6   10.85   12.09
  -1   6  -7  250.98   52.85
   1  -6  -7  210.06   90.08
  -1   6  -8  389.99   66.61
   1  -6  -8  216.53   94.17
   1  -6  -9  564.93  153.55
  -1   6  -9  814.14  102.67
  -1   6 -10  256.84   53.06
   1  -6 -10  144.75   76.74
   1  -6 -11  -24.91    0.02
   1  -6 -11  210.48   93.69
   1  -6 -12   21.36   27.49
   1  -6 -12   24.91   32.05
   1  -6 -13   24.78   32.00
   1  -6 -13  238.15   96.42
   1  -6 -14  146.19   83.05
   1  -6 -14   65.30   48.82
   1  -6 -15  239.17  101.84
   1  -6 -15  189.55   97.43
  -1   6 -16    5.50   15.82
  -1   6 -16   10.43   13.42
  -1   6 -17  409.94   68.41
  -1   6 -17  406.26   69.85
  -1   6 -18   40.06   21.51
  -1   6 -18   36.04   23.07
  -1   6 -19  107.50   35.12
  -1   6 -19  174.30   41.42
  -1   6 -20   32.52   20.73
  -1   6 -20   13.71   15.61
  -1   6 -21  455.27   68.45
  -1   6 -21  434.97   66.65
  -1   6 -22  104.04   31.12
  -1   6 -23   19.34   16.54
  -1   6 -24   49.57   21.14
  -1   6 -25  114.61   28.31
  -1   6 -26    5.60   10.80
  -1   6 -27    7.16    9.71
  -1   6 -28   50.48   14.76
  -1  -7 -25    8.08    7.51
  -1  -7 -24   23.15   11.49
  -1   7  24    2.15    6.81
   1   7 -24   11.97    9.27
  -1   7  23   64.52   19.74
   1   7 -23   83.55   20.77
   1   7 -22   90.55   23.22
  -1   7  22   65.40   21.61
  -1   7  21   23.34   15.59
   1   7 -21   36.94   16.91
   1   7 -20   20.31   14.47
  -1   7  20   11.01   13.38
   1   7 -19  139.56   33.28
  -1   7  19  119.40   33.99
   1   7 -18   27.57   17.56
  -1   7  18    4.26   13.45
  -1   7  17   -4.52   12.99
   1   7 -17   -8.38   14.25
   1   7 -16   97.05   30.67
  -1   7  16   85.41   30.55
   1   7 -15  183.98   42.17
  -1   7  15  113.72   36.79
  -1   7  14  245.59   52.14
  -1   7  13    5.26   13.53
  -1   7  12    5.38   15.47
  -1   7  11   87.68   35.74
  -1   7  10  255.76   56.40
  -1   7   9  112.38   36.96
   1   7  -8    5.67   12.66
  -1   7   8   45.24   24.12
   1   7  -7  274.12   57.91
  -1   7   7  289.80   59.03
  -1   7   6  114.04   37.19
   1   7  -6   74.68   31.10
   1   7  -5  161.86   44.71
  -1   7   5   91.36   34.62
   1   7  -4   29.08   23.84
  -1   7   4   68.59   28.62
   1   7  -3   17.50   19.84
  -1   7   3   28.57   23.23
   1  -7   3  -20.71    0.79
  -1   7   2   85.75   34.39
   1   7  -2   99.48   35.96
   1  -7   2  193.03   87.43
   1   7  -1   29.30   22.79
  -1   7   1   79.95   32.13
   1  -7   1   22.11   49.30
   1   7   0    5.87   16.90
  -1   7   0   34.22   23.21
   1  -7   0   45.39   50.53
   1   7   1   41.15   28.35
  -1   7  -1   28.49   23.25
   1  -7  -1   23.22   29.92
  -1   7  -2   79.56   32.16
   1   7   2   76.43   33.25
   1  -7  -2   23.69   43.30
  -1   7  -3   39.69   24.37
   1  -7  -3  120.44   75.88
   1   7   3   41.13   25.24
   1   7   4   47.01   25.29
  -1   7  -4   62.13   28.33
   1  -7  -4   24.42   54.47
   1  -7  -5  197.47   95.66
  -1   7  -5  118.05   38.14
   1   7   5  158.72   43.20
   1   7   6   70.37   30.77
  -1   7  -6  111.75   34.99
   1   7   7  227.92   53.38
  -1   7  -7  277.79   56.27
   1   7   8   17.42   19.76
  -1   7  -8   11.03   15.88
   1   7   9  138.39   41.07
   1   7  10  336.49   66.53
   1   7  11   95.58   35.29
   1   7  12   -5.52   17.37
   1   7  13   10.78   18.35
   1   7  14  157.22   44.08
  -1   7 -14  298.09   54.79
  -1   7 -15  183.22   43.38
  -1   7 -15  246.91   49.90
   1   7  15  141.79   42.15
   1   7  16  102.04   34.49
  -1   7 -16  111.45   33.03
  -1   7 -16  114.89   34.28
  -1   7 -17   -4.07   13.84
  -1   7 -17    4.30   16.57
   1   7  17   -9.25   16.82
   1   7  18   13.10   14.89
  -1   7 -18   11.49   13.96
  -1   7 -18   35.68   22.23
  -1   7 -19  149.89   34.01
   1   7  19  130.53   34.70
  -1   7 -19  157.43   34.70
   1   7  20   22.59   16.84
  -1   7 -20   23.02   14.73
  -1   7 -21   44.87   18.24
   1   7  21   34.26   18.37
   1   7  22   58.21   21.55
  -1   7 -22  103.94   23.87
  -1   7 -23  132.11   24.67
   1   7  23   50.81   19.04
  -1   7 -24    3.87    6.59
   1   7  24    9.01   10.45
  -1  -8 -20   35.57   11.08
  -1   8  19   -1.89    5.43
   1   8 -19   -1.79    5.64
  -1   8  18   17.87   11.24
   1   8 -18   29.44   11.26
   1   8 -17   19.10   11.08
  -1   8  17    2.54    8.67
   1   8 -16   15.90   10.80
  -1   8  16    8.48   10.31
   1   8 -15    2.90    9.14
  -1   8  15   21.61   13.76
   1   8 -14   68.84   21.32
  -1   8  14   53.22   20.94
   1   8 -13    6.67   11.36
  -1   8  13   14.17   14.41
  -1   8  12  198.27   40.78
   1   8 -12  211.70   41.07
  -1   8  11   19.58   17.49
  -1   8  10    4.08   13.86
  -1   8   9    4.21   12.11
  -1   8   8  268.80   50.60
  -1   8   7    4.44   12.75
  -1   8   6    4.52   11.62
  -1   8   5   68.83   28.69
   1   8  -5   69.67   28.41
   1   8  -4  141.25   38.70
  -1   8   4  102.15   34.78
  -1   8   3   65.54   27.90
   1   8  -3   57.09   27.68
  -1   8   2   47.07   26.38
   1   8  -2   -4.80   21.37
  -1   8   1  122.69   38.77
   1   8  -1  178.68   44.21
  -1   8   0  268.93   54.02
   1   8   0  232.74   51.73
   1   8   1  106.68   36.43
  -1   8  -1  164.47   42.41
  -1   8  -2   37.34   25.52
   1   8   2   19.37   22.51
   1   8   3   81.87   30.48
  -1   8  -3   23.15   24.01
  -1   8  -4  137.46   37.90
   1   8   4  124.13   37.44
   1   8   5   61.34   25.85
  -1   8  -5   22.60   19.43
   1   8   6    4.64   14.62
   1   8   7    9.12   13.11
   1   8   8  351.94   59.39
   1   8   9   21.66   17.67
   1   8  10   50.26   23.59
  -1   8 -10   25.33   19.72
   1   8  11   16.11   17.97
  -1   8 -12  205.09   39.57
   1   8  12  234.67   44.10
  -1   8 -13    9.69   13.76
   1   8  13   -3.65   12.40
  -1   8 -13    3.64   11.46
  -1   8 -14   57.55   20.10
  -1   8 -14  108.30   27.62
   1   8  14   65.09   23.83
  -1   8 -15   14.01   12.54
   1   8  15   15.95   13.66
  -1   8 -15   27.88   16.46
  -1   8 -16   20.49   11.50
   1   8  16   26.32   13.63
  -1   8 -16   19.42   13.89
   1   8  17    5.28    8.99
  -1   8 -17   13.83    9.38
  -1   8 -17    2.41    6.93
   1   8  18   25.67   12.50
  -1   8 -18   26.34   10.58
  -1   8 -19   -1.72    4.42
   1   8  19    5.98    7.69
   1   9 -10    3.43    5.40
  -1   9   9    1.93    6.55
   1   9  -9    1.88    5.42
   1   9  -9    2.00    7.26
  -1   9   8    6.24    7.56
   1   9  -8    2.03    6.39
  -1   9   7  165.91   28.54
  -1   9   6   23.25   12.42
  -1   9   5   24.17   12.92
  -1   9   4   -2.49    7.85
  -1   9   3   61.21   18.51
  -1   9   3   67.49   18.39
  -1   9   2    6.68    7.57
  -1   9   2   -2.59    9.42
  -1   9   1   23.69   12.66
  -1   9   0    7.43    8.43
  -1   9  -1   35.71   14.68
   1   9   1    2.70    8.55
   1   9   2    5.36    9.13
  -1   9  -2    7.79    8.84
  -1   9  -3   99.33   24.16
   1   9   3   44.90   17.20
  -1   9  -4    2.61    8.21
   1   9   4    2.58    8.79
   1   9   5   17.56   11.28
  -1   9  -5   30.89   14.51
   1   9   6   24.16   12.21
  -1   9  -6   40.25   15.31
   1   9   7  126.76   25.98
  -1   9  -7  155.50   30.05
  -1   9  -7  179.70   28.48
   1   9   8    4.35    6.84
  -1   9  -8    1.94    4.98
  -1   9  -8    4.63    8.41
  -1   9  -9   -1.79    5.16
   1   9   9   -2.02    6.87
  -1   9  -9    4.34    8.36
   1   9  10    5.54    6.30
  -1   9 -10   11.96    9.25
   2   0   0  565.85   86.58
   2   0  -1    6.23   11.34
   2   0   1   11.39   12.69
   2   0   2 1448.05  146.26
   2   0  -2 1048.19  138.73
   2   0  -3 2372.06  225.87
   2   0   3 2048.41  204.96
   2   0   4   45.74   21.90
   2   0   5  504.44   70.81
   2   0  -5  348.04   63.97
   2   0  -6  121.23   38.31
   2   0  -6  225.55   58.14
   2   0  -7 3262.86  274.74
   2   0  -7 2553.66  276.45
   2   0  -8 1129.74  140.22
   2   0  -8 1214.18  153.56
   2   0  -9  321.87   68.86
   2   0  -9  272.94   66.23
   2   0 -10  180.99   54.31
   2   0 -10  213.27   59.61
   2   0 -11 2151.47  254.41
   2   0 -11 3110.02  282.24
   2   0 -12 2109.86  225.13
   2   0 -12 1545.28  199.22
   2   0 -13   47.00   29.77
  -2   0 -14  632.47   83.90
   2   0 -14  892.93  131.48
   2   0 -15  445.34   84.47
   2   0 -16  179.66   50.47
  -2   0 -17  327.51   52.77
   2   0 -17  325.33   51.28
  -2   0 -17  428.09   55.75
   2   0 -17  324.46   50.19
   2   0 -17  328.76   70.68
   2   0 -18   73.34   31.77
  -2   0 -18   75.30   25.59
  -2   0 -18   92.34   26.18
  -2   0 -18   63.86   26.88
   2   0 -18   97.08   26.45
   2   0 -19   27.86   15.49
  -2   0 -19   35.50   24.66
  -2   0 -19   54.30   21.25
  -2   0 -19   16.85   16.38
  -2   0 -20  822.59   99.30
  -2   0 -20  766.03   94.75
  -2   0 -20  823.65   95.07
   2   0 -20  901.43   99.64
  -2   0 -21  248.33   51.07
   2   0 -21  233.29   45.04
   2   0 -21  251.60   48.56
  -2   0 -21  302.75   51.86
  -2   0 -22   37.17   32.73
   2   0 -22   24.93   16.05
  -2   0 -22    8.68   13.70
   2   0 -22    9.50   12.25
   2   0 -23  185.96   40.62
  -2   0 -23  169.03   40.47
   2   0 -23  184.18   43.43
  -2   0 -23  209.41   53.68
   2   0 -24 1211.37  131.45
  -2   0 -24 1365.17  136.25
  -2   0 -24 1332.60  136.59
   2   0 -24 1132.05  134.50
   2   0 -25  377.49   65.26
  -2   0 -25  365.13   69.05
   2   0 -25  305.06   57.37
  -2   0 -25  373.70   61.02
  -2   0 -26  277.15   60.31
   2   0 -26  205.84   46.35
   2   0 -26  258.80   54.39
  -2   0 -26  273.65   51.20
   2   0 -27  107.29   32.30
   2   0 -27  111.56   35.42
  -2   0 -27  110.46   31.10
   2   0 -28  329.56   59.06
   2   0 -28  365.95   66.91
  -2   0 -28  495.77   74.63
   2   0 -29    8.80   11.30
   2   0 -29   -5.42   12.07
   2   0 -30  501.59   73.97
  -2   0 -30  318.26   66.82
   2   0 -31   24.59   21.96
   2   0 -32   45.53   22.29
  -2   0 -32   96.90   36.19
  -2   0 -33  304.14   54.32
  -2   0 -34  175.28   40.63
  -2   0 -35   53.48   25.62
   2   0 -37   66.41   20.43
   2   1 -36   18.92   18.27
   2   1 -35  -16.28   26.26
  -2  -1 -35  118.82   31.02
   2   1 -34    5.78   31.85
  -2  -1 -34   82.50   27.62
  -2  -1 -33   60.35   26.61
   2   1 -33  -20.36   38.26
  -2  -1 -32  160.38   41.01
   2   1 -32  117.66   33.99
  -2  -1 -31  336.28   57.57
   2   1 -31  265.17   53.32
  -2  -1 -30  114.94   37.56
   2   1 -30  150.99   40.41
  -2  -1 -29  134.80   33.80
  -2  -1 -29  197.45   47.84
   2   1 -29  163.51   43.31
  -2  -1 -29  203.83   61.07
  -2  -1 -28  198.05   42.55
   2   1 -28  205.54   49.41
  -2  -1 -28  189.35   47.21
  -2  -1 -28  291.32   63.78
   2   1 -27  471.12   75.92
  -2  -1 -27  446.46   74.82
  -2  -1 -27  426.78   68.16
  -2  -1 -27  597.93   85.75
   2   1 -26  434.44   69.38
   2   1 -26  339.74   56.87
  -2  -1 -26  365.63   61.21
  -2  -1 -26  417.84   76.70
  -2  -1 -26  276.66   59.92
   2   1 -25  517.36   73.03
   2   1 -25  512.56   80.00
  -2  -1 -25  545.11   83.89
  -2  -1 -25  575.65   86.60
  -2  -1 -25  581.04   80.48
  -2  -1 -24  260.37   64.50
   2   1 -24  187.28   39.84
  -2  -1 -24  200.38   44.36
   2   1 -24  190.78   44.31
  -2  -1 -24  122.01   41.76
  -2  -1 -23  225.79   58.71
   2   1 -23  118.40   31.89
   2   1 -23  173.08   42.57
  -2  -1 -23  155.58   38.88
   2   1 -23  149.08   40.07
  -2  -1 -23  170.27   44.30
  -2  -1 -22  183.03   51.60
   2   1 -22  246.33   44.69
   2   1 -22  193.54   44.92
  -2  -1 -22  165.98   41.28
  -2  -1 -22  228.27   49.72
   2   1 -22  184.03   43.00
   2   1 -21  403.31   61.37
   2   1 -21  330.17   52.46
   2   1 -21  302.46   54.72
  -2  -1 -21  348.64   59.04
  -2  -1 -21  354.95   63.92
  -2  -1 -20  193.90   41.54
   2   1 -20  128.59   31.04
   2   1 -20  186.08   40.70
   2   1 -20  156.36   37.80
  -2  -1 -20  196.46   49.55
   2   1 -19  256.44   47.20
   2   1 -19  245.65   41.98
  -2  -1 -19  236.68   51.67
   2   1 -19  286.04   49.18
  -2  -1 -19  280.52   49.41
   2   1 -18  598.45   72.69
   2   1 -18  522.21   69.60
  -2  -1 -18  526.91   70.89
  -2  -1 -18  472.76   68.89
  -2  -1 -17  186.42   42.99
   2   1 -17  245.03   42.80
   2   1 -17  249.81   42.63
  -2  -1 -17  264.58   45.42
   2   1 -14  562.44   73.21
  -2   1  13  772.48  101.23
  -2   1  12   94.49   31.83
  -2   1  11 2530.84  238.80
  -2   1  10  289.53   61.76
   2  -1  10  371.54   51.41
  -2   1   9  540.56   99.88
   2  -1   9 1422.87  114.83
   2  -1   8  561.67   76.71
   2  -1   7 4565.29  375.79
   2  -1   6 2317.57  217.61
   2   1  -5  142.46   35.63
   2   1  -4 1397.61  135.99
   2   1  -3  337.02   50.10
   2   1  -2  829.81   84.89
   2  -1   2  828.58  106.07
   2   1  -1 1872.07  141.71
   2  -1   1 1213.49  159.21
   2   1   0   73.17   17.37
   2  -1   0   72.08   31.30
   2  -1  -1 1988.23  201.70
   2  -1  -2 1050.05  130.78
   2  -1  -3  350.25   68.79
   2  -1  -4 1868.90  202.79
   2  -1  -7 3489.16  331.11
   2  -1  -8  562.62   99.91
   2  -1  -8  443.85   85.95
  -2   1  -9  846.14  119.63
   2  -1  -9 1103.80  144.85
   2  -1  -9 1344.00  162.18
   2  -1 -10  356.68   80.41
  -2   1 -10  352.66   67.47
   2  -1 -10  474.91   92.80
  -2   1 -11 2513.00  235.51
   2  -1 -11 2048.32  258.38
  -2   1 -12  132.00   38.54
   2  -1 -12  119.90   50.59
   2  -1 -12  150.24   55.94
  -2   1 -13  819.05  107.57
   2  -1 -13  875.93  143.98
   2  -1 -13 1128.22  160.38
   2  -1 -14  528.54  113.89
   2  -1 -14  628.13  110.85
   2  -1 -14  538.44  112.22
   2  -1 -15 1630.15  210.25
   2  -1 -15 1183.51  166.14
   2  -1 -15 1067.12  171.06
   2  -1 -16  213.72   64.23
   2  -1 -16  181.22   64.94
  -2   1 -17  287.72   48.47
  -2   1 -17  283.02   45.18
   2  -1 -17  208.16   40.45
   2  -1 -17  358.49   85.42
   2  -1 -17  201.88   69.93
  -2   1 -18  497.28   67.51
  -2   1 -18  512.51   68.77
  -2   1 -18  586.61   75.14
   2  -1 -18  500.79   68.65
   2  -1 -18  523.00  108.42
   2  -1 -18  613.83  118.81
  -2   1 -19  248.18   45.47
  -2   1 -19  259.41   43.31
  -2   1 -19  309.51   52.98
  -2   1 -19  274.97   47.73
  -2   1 -19  206.69   42.75
   2  -1 -19  235.05   71.48
   2  -1 -19  344.23   53.28
   2  -1 -19  346.27   84.37
  -2   1 -20  162.46   37.04
  -2   1 -20  189.97   41.14
  -2   1 -20  149.92   38.75
   2  -1 -20  180.53   61.05
   2  -1 -20  225.60   43.80
  -2   1 -20  167.08   37.97
  -2   1 -21  321.63   55.57
  -2   1 -21  296.13   55.96
   2  -1 -21  327.54   85.18
   2  -1 -21  320.41   56.32
  -2   1 -21  339.19   55.50
  -2   1 -21  336.45   56.73
  -2   1 -22  193.26   45.01
  -2   1 -22  135.96   37.25
  -2   1 -22  171.73   38.65
  -2   1 -22  187.94   44.85
   2  -1 -22  147.26   39.35
  -2   1 -23  157.23   43.64
  -2   1 -23  118.10   36.56
  -2   1 -23  159.73   42.08
   2  -1 -23  139.34   39.44
   2  -1 -23  103.14   32.05
  -2   1 -24  227.20   49.61
   2  -1 -24  212.28   46.95
  -2   1 -24  168.92   45.93
   2  -1 -24  212.65   47.89
   2  -1 -25  576.44   81.04
   2  -1 -25  461.98   72.52
  -2   1 -25  420.32   73.95
  -2   1 -25  463.04   70.28
   2  -1 -26  328.37   60.36
  -2   1 -26  337.62   63.61
   2  -1 -26  376.50   66.31
  -2   1 -26  433.99   67.20
   2  -1 -27  528.10   79.74
  -2   1 -27  604.57   84.88
   2  -1 -27  429.06   77.05
  -2   1 -27  619.27   80.38
   2  -1 -28  224.79   48.26
  -2   1 -28  234.21   52.33
   2  -1 -28  200.80   48.68
  -2   1 -28  313.27   57.93
   2  -1 -29  160.32   39.80
  -2   1 -29  200.39   47.51
   2  -1 -29  152.67   42.42
  -2   1 -29  204.33   48.85
   2  -1 -30  142.55   37.02
   2  -1 -30  126.02   38.31
   2  -1 -31  330.83   64.20
   2  -1 -31  304.51   53.63
  -2   1 -31  407.60   63.23
   2  -1 -31  317.42   59.34
   2  -1 -32   20.06   41.31
   2  -1 -32   91.44   28.54
   2  -1 -33  -21.29   38.19
  -2   1 -33  138.11   38.09
   2  -1 -34   12.05   29.49
   2  -1 -34   11.63   15.88
   2  -1 -35   52.04   29.41
   2  -1 -36   70.86   24.37
  -2  -2 -35   42.02   20.77
  -2  -2 -34  105.39   28.08
   2   2 -33   54.48   28.85
  -2  -2 -33  125.31   32.26
  -2  -2 -32   36.00   22.80
  -2  -2 -31   12.13   19.46
  -2  -2 -30   84.01   30.42
   2   2 -30   54.00   24.97
  -2  -2 -29  384.03   64.22
   2   2 -29  320.04   61.64
  -2  -2 -29  403.95   60.97
  -2  -2 -28  127.85   34.69
   2   2 -28  144.05   40.75
  -2  -2 -28  204.53   46.55
   2   2 -27  153.19   43.17
  -2  -2 -27  164.41   40.44
  -2  -2 -27  196.29   47.50
   2   2 -26   72.08   30.19
   2   2 -26   96.89   31.32
  -2  -2 -26   68.46   31.58
  -2  -2 -26  107.74   33.24
   2   2 -25  266.37   53.72
   2   2 -25  235.43   51.21
  -2  -2 -25  240.74   50.71
  -2  -2 -25  222.21   53.62
  -2  -2 -24  344.45   60.31
   2   2 -24  258.89   52.92
  -2  -2 -24  230.88   53.66
   2   2 -24  230.03   49.80
   2   2 -23  328.25   57.63
  -2  -2 -23  272.06   55.90
   2   2 -23  271.94   52.11
  -2  -2 -23  206.79   47.22
   2   2 -22  791.02   96.19
   2   2 -22  984.69  102.67
   2   2 -21  296.77   55.42
   2   2 -21  327.78   56.58
  -2  -2 -20  274.02   57.93
   2   2 -20  214.75   43.55
   2   2 -20  185.75   42.17
  -2  -2 -19  144.06   43.64
   2   2 -19  127.11   31.70
   2   2 -19   96.51   28.68
   2   2 -18  388.47   58.27
   2   2 -18  427.54   62.41
  -2  -2 -18  407.24   65.00
   2   2 -17 1111.24  111.90
   2   2 -17 1099.78  114.34
  -2  -2 -17 1044.32  115.39
   2   2 -16   76.65   22.89
  -2  -2 -16   54.32   29.45
  -2  -2 -15   92.12   31.87
   2   2 -15   45.59   18.67
  -2   2  10   30.77   22.21
  -2   2   9 1819.10  201.40
  -2   2   8 1313.91  161.75
  -2   2   7   53.71   30.20
   2  -2   7  137.96   37.22
  -2   2   6    7.65    9.88
   2  -2   6   39.50   20.53
  -2   2   5  373.48   75.26
   2  -2   5  367.73   68.44
  -2   2   4  288.53   65.43
   2  -2   4  267.42   59.22
   2  -2   3  201.63   51.05
  -2   2   3  339.92   70.79
  -2   2   2  663.14  116.54
   2  -2   2 1464.52  146.79
  -2   2   1  910.29  122.18
   2  -2   1  678.46  106.62
   2  -2   0   95.73   36.75
  -2   2   0   22.74   19.67
   2  -2  -1  485.39   88.47
   2  -2  -2 1227.72  157.38
  -2   2  -3  264.03   64.48
   2  -2  -3  309.29   70.81
  -2   2  -4  219.84   58.09
   2  -2  -4  225.45   65.88
  -2   2  -5  395.63   78.73
   2  -2  -5  334.47   76.92
  -2   2  -6   38.18   24.18
  -2   2  -7  122.53   44.84
  -2   2  -8 1288.62  160.55
  -2   2  -9 1893.07  211.24
   2  -2  -9 2110.09  242.32
  -2   2 -10   76.80   37.50
   2  -2 -10  123.85   50.54
   2  -2 -11  882.53  150.30
   2  -2 -12 1688.18  223.42
   2  -2 -13 2396.55  279.79
   2  -2 -13 2594.76  296.26
   2  -2 -14  661.28  126.03
   2  -2 -14  568.97  126.41
  -2   2 -14  659.67   79.48
  -2   2 -15   50.68   18.06
   2  -2 -15   75.79   43.08
  -2   2 -15   41.95   18.65
   2  -2 -15   42.22   36.33
   2  -2 -16   79.35   45.18
  -2   2 -16   35.88   21.08
   2  -2 -16  115.97   56.05
   2  -2 -16   58.76   42.44
  -2   2 -16   83.82   26.02
  -2   2 -16   64.43   20.91
   2  -2 -16   71.90   45.48
   2  -2 -17 1028.05  174.50
  -2   2 -17  936.01  106.94
  -2   2 -17 1168.24  115.24
   2  -2 -17 1310.89  204.73
  -2   2 -17  969.82  112.45
   2  -2 -17 1082.25  182.13
  -2   2 -17 1021.69  108.64
   2  -2 -17 1064.72  108.97
  -2   2 -18  388.03   57.10
  -2   2 -18  391.14   59.60
  -2   2 -18  371.62   60.16
  -2   2 -18  293.00   52.16
   2  -2 -18  412.06  106.42
   2  -2 -18  454.10  112.38
   2  -2 -18  375.05   56.94
  -2   2 -19   83.53   30.43
   2  -2 -19  104.69   28.46
  -2   2 -19   69.48   24.18
  -2   2 -19   77.09   23.94
   2  -2 -19   87.75   53.46
   2  -2 -19   82.21   46.94
  -2   2 -20  175.73   38.96
  -2   2 -20  187.57   43.72
   2  -2 -20  174.92   39.57
  -2   2 -20  232.97   46.04
   2  -2 -20  253.03   84.46
  -2   2 -21  247.18   45.89
  -2   2 -21  208.45   47.53
   2  -2 -21  273.58   51.81
   2  -2 -21  330.41   96.25
  -2   2 -21  298.07   54.03
  -2   2 -22  721.57   87.59
  -2   2 -22  827.58   97.46
   2  -2 -22  672.01   90.07
  -2   2 -22  671.81   91.06
   2  -2 -22  629.97  139.94
  -2   2 -23  262.92   53.43
  -2   2 -23  191.50   39.76
  -2   2 -23  232.58   49.24
   2  -2 -23  162.66   67.14
   2  -2 -23  132.54   38.59
  -2   2 -24  214.32   41.27
   2  -2 -24  207.05   47.08
  -2   2 -24  285.53   57.38
  -2   2 -24  197.81   45.77
  -2   2 -25  239.59   50.91
   2  -2 -25  309.74   59.48
  -2   2 -25  285.94   57.93
   2  -2 -26   77.80   30.39
  -2   2 -26   59.60   25.42
  -2   2 -27  245.86   53.65
   2  -2 -27  178.96   47.35
  -2   2 -28  270.00   54.65
   2  -2 -28  174.56   42.33
   2  -2 -29  361.15   65.75
  -2   2 -29  488.82   72.29
   2  -2 -29  344.65   62.05
   2  -2 -30   21.60   43.18
   2  -2 -30   80.99   27.40
   2  -2 -31    4.04   11.62
   2  -2 -32   -3.46   34.19
   2  -2 -33  175.88   42.21
   2  -2 -34  113.94   34.18
   2  -2 -35   -2.22   13.42
   2  -2 -35  102.93   26.78
   2  -2 -36   29.52   11.31
  -2  -3 -34   92.48   21.78
  -2  -3 -33  120.91   26.93
  -2  -3 -32  207.57   37.77
  -2  -3 -31   16.09   18.06
  -2  -3 -30  112.94   33.39
  -2  -3 -29   92.18   30.53
  -2  -3 -29  122.97   31.36
  -2  -3 -28  254.90   50.27
  -2  -3 -28  286.12   50.34
   2   3 -28  142.94   38.51
   2   3 -27   28.28   19.22
  -2  -3 -27   18.27   19.53
   2   3 -27   21.53   15.73
  -2  -3 -27   23.16   16.91
   2   3 -26  342.57   60.53
  -2  -3 -26  408.88   67.17
   2   3 -26  457.31   70.75
  -2  -3 -26  496.86   72.45
   2   3 -25   10.10   14.52
   2   3 -25    4.54    8.26
  -2  -3 -25    5.12   11.41
  -2  -3 -25    4.87   17.71
   2   3 -24  390.96   60.35
  -2  -3 -24  241.06   52.51
   2   3 -24  250.63   52.27
  -2  -3 -24  284.50   56.53
   2   3 -23   49.59   23.31
  -2  -3 -23   39.23   24.54
   2   3 -23   25.57   18.76
  -2  -3 -22  332.69   60.11
   2   3 -22  348.63   58.07
   2   3 -22  313.28   58.39
   2   3 -21   42.51   21.43
   2   3 -21   59.32   25.64
   2   3 -20  171.31   37.51
   2   3 -20  134.26   38.01
   2   3 -19  185.44   38.18
   2   3 -19  194.08   42.82
   2   3 -18  615.79   75.60
   2   3 -18  554.51   78.01
   2   3 -17  415.49   61.73
   2   3 -17  334.99   52.83
   2   3 -16  456.92   66.44
   2   3 -16  492.72   62.84
   2   3 -15  357.83   55.68
   2   3 -14 1330.98  131.47
   2  -3   9  212.85   55.14
   2  -3   8   34.95   23.89
   2  -3   7  238.18   60.54
   2  -3   6  393.34   79.90
   2  -3   5  584.22  100.97
   2  -3   4  201.64   59.16
   2  -3   3  164.20   56.18
   2  -3   2  113.59   56.31
   2  -3   1   29.40   28.23
   2  -3   0   10.14   18.44
   2  -3  -1   52.44   33.22
   2  -3  -2  379.84   91.08
   2  -3  -3  224.69   76.65
   2  -3  -4  162.91   66.17
   2  -3  -5  252.92   79.39
   2  -3  -6  611.89  122.39
   2  -3 -10 1833.90  234.15
   2  -3 -10 1769.64  244.41
   2  -3 -11   38.53   33.17
   2  -3 -11   58.75   42.33
   2  -3 -12  392.85  103.61
   2  -3 -12  427.33  106.10
  -2   3 -12  334.99   55.57
   2  -3 -12  411.79  108.61
  -2   3 -13  342.21   54.61
   2  -3 -13  161.76   68.49
  -2   3 -13  307.53   50.72
   2  -3 -13  304.96   93.03
   2  -3 -13  253.00   86.17
  -2   3 -14 1351.88  134.52
  -2   3 -14 1377.43  131.25
   2  -3 -14 1201.18  197.83
   2  -3 -14 1675.53  232.30
   2  -3 -14 1427.34  220.69
  -2   3 -14 1200.71  132.88
   2  -3 -15  275.11   93.15
  -2   3 -15  375.52   58.17
  -2   3 -15  440.50   60.27
   2  -3 -15  237.66   90.50
  -2   3 -15  327.84   57.16
   2  -3 -15  223.44   85.48
  -2   3 -16  424.37   64.66
  -2   3 -16  514.28   71.28
   2  -3 -16  419.45  116.79
   2  -3 -16  495.37  128.39
  -2   3 -16  551.85   75.15
   2  -3 -16  598.94  141.90
  -2   3 -17  380.51   64.43
  -2   3 -17  376.80   61.89
  -2   3 -17  416.68   62.55
   2  -3 -17  560.81  141.07
   2  -3 -17  506.06  134.48
   2  -3 -17  425.58   59.18
   2  -3 -17  375.59  113.39
  -2   3 -18  556.73   77.22
   2  -3 -18  532.94  138.56
  -2   3 -18  479.03   72.09
  -2   3 -18  610.20   83.14
   2  -3 -18  385.97  119.62
   2  -3 -18  568.44  140.42
   2  -3 -18  706.01  155.29
   2  -3 -18  587.68   72.93
  -2   3 -19  199.55   46.41
  -2   3 -19  200.80   43.96
  -2   3 -19  265.22   49.58
   2  -3 -19  251.23   93.43
   2  -3 -19  219.91   42.44
   2  -3 -19  129.09   68.67
   2  -3 -19  208.23   81.77
  -2   3 -20  157.65   40.35
   2  -3 -20  201.75   41.29
  -2   3 -20  182.19   44.22
   2  -3 -20  126.96   70.89
  -2   3 -20  144.98   37.75
  -2   3 -21   99.84   29.54
   2  -3 -21   60.34   23.97
   2  -3 -21   18.23   33.46
  -2   3 -21   85.95   29.17
  -2   3 -22  350.94   58.98
  -2   3 -22  449.11   66.82
   2  -3 -22  321.69   57.21
   2  -3 -23   13.99   28.85
   2  -3 -23   46.06   22.93
  -2   3 -23   48.38   20.55
   2  -3 -23   41.01   21.27
   2  -3 -23   17.79   45.79
  -2   3 -23   39.54   22.16
   2  -3 -24  286.04   57.05
   2  -3 -24  287.36   55.97
   2  -3 -24  210.93   46.42
  -2   3 -24  336.35   57.78
   2  -3 -24  222.68   84.45
   2  -3 -25   10.16   13.06
  -2   3 -25    4.89   12.56
   2  -3 -25   -4.57   10.17
   2  -3 -26  412.38   68.13
   2  -3 -26  467.62   69.58
  -2   3 -26  357.40   61.53
   2  -3 -26  294.71   56.36
   2  -3 -27   -8.68   38.28
   2  -3 -27   53.21   23.30
   2  -3 -27   17.24   13.64
  -2   3 -27   22.83   18.61
   2  -3 -28  281.88   52.03
   2  -3 -28  277.48   52.99
   2  -3 -28  118.07   33.16
   2  -3 -29  100.94   40.30
   2  -3 -29  108.23   32.33
   2  -3 -30  157.78   43.97
   2  -3 -30  143.21   35.48
   2  -3 -31   88.59   35.26
   2  -3 -31   21.42   14.67
   2  -3 -32  262.75   45.69
   2  -3 -33  163.46   33.37
   2  -3 -35   -9.81   10.73
  -2  -4 -31   27.44   14.04
  -2  -4 -30   20.76   15.47
  -2  -4 -29   87.26   24.78
  -2  -4 -29  157.65   33.08
  -2  -4 -28  279.12   45.84
  -2  -4 -28  274.88   48.10
   2   4 -28  325.02   51.28
  -2  -4 -27    3.43   13.97
  -2  -4 -27   16.81   15.29
   2   4 -27   12.31   15.83
   2   4 -26   30.92   19.95
  -2  -4 -26   74.01   25.83
  -2  -4 -26   50.42   23.06
  -2  -4 -25  297.26   50.26
   2   4 -25  346.05   57.45
  -2  -4 -25  162.03   43.08
  -2  -4 -24   97.60   30.45
   2   4 -24  112.15   34.52
   2   4 -23  130.31   36.51
  -2  -4 -23  137.53   35.56
   2   4 -22  117.02   35.24
  -2  -4 -22  151.60   37.49
  -2  -4 -21   54.61   23.79
   2   4 -21   45.95   23.00
  -2  -4 -20   45.56   20.67
   2   4 -20   10.15   14.67
   2   4 -19   25.05   19.39
   2   4 -18   68.89   26.51
   2   4 -17  187.62   43.51
   2   4 -16 1008.97  115.53
   2   4 -15  325.96   56.85
   2   4 -10   52.22   20.32
   2   4  -9  872.67   98.21
   2   4  -8  382.93   56.43
   2  -4   8  225.51   73.84
   2   4  -7  358.32   54.59
   2  -4   7  365.50   86.50
   2   4  -6  124.82   30.21
   2  -4   6  111.21   48.15
   2   4  -5  833.03   87.84
   2  -4   5  522.14  118.48
   2  -4   4  289.04   88.52
   2  -4   3 1120.23  176.81
   2  -4   2   90.00   49.96
   2  -4   1 1708.97  232.62
   2  -4   0  109.14   55.96
   2  -4  -1  772.61  151.07
   2  -4  -2  405.03  110.50
   2  -4  -3  849.27  166.59
   2  -4  -4  168.87   69.36
   2  -4  -5 1185.17  202.86
   2  -4  -6   98.29   51.37
  -2   4  -6   90.98   25.18
   2  -4  -6   16.29   59.50
   2  -4  -7   87.41   57.55
  -2   4  -7  231.03   41.65
  -2   4  -7  231.59   41.44
   2  -4  -7   67.12   54.29
   2  -4  -8  378.97  108.86
  -2   4  -8  584.34   72.77
  -2   4  -8  632.68   77.27
  -2   4  -9  972.51  110.30
  -2   4  -9 1065.68  111.93
   2  -4 -10  -16.47   29.95
   2  -4 -10   73.42   46.23
  -2   4 -10   32.82   19.04
   2  -4 -11   85.44   54.33
   2  -4 -11  105.83   58.78
   2  -4 -11  130.15   79.60
  -2   4 -11  114.50   32.68
  -2   4 -12  792.51   87.82
   2  -4 -12  646.64  157.58
   2  -4 -12  777.94  163.80
   2  -4 -13  507.27  125.02
  -2   4 -13  431.35   70.34
   2  -4 -13  683.02  158.12
  -2   4 -14  214.81   48.59
   2  -4 -14  240.63   94.29
   2  -4 -14  276.99   92.67
  -2   4 -15  324.32   56.97
   2  -4 -15  236.96   87.17
  -2   4 -15  329.17   60.05
  -2   4 -15  336.94   56.71
   2  -4 -15  368.78  116.47
   2  -4 -15  286.73  104.37
  -2   4 -16 1040.37  117.24
   2  -4 -16  825.11  175.17
  -2   4 -16  964.12  117.30
  -2   4 -16  907.45  109.65
   2  -4 -16  980.08  202.64
  -2   4 -17  133.68   38.11
  -2   4 -17  165.56   41.16
  -2   4 -17  236.13   48.91
   2  -4 -17  212.22   95.29
   2  -4 -17  304.36  108.23
   2  -4 -17  199.66   85.02
   2  -4 -18   18.60   41.68
  -2   4 -18   61.24   23.95
   2  -4 -18   82.30   59.32
  -2   4 -18   59.80   28.37
   2  -4 -18  171.93   82.99
  -2   4 -18  110.22   32.56
  -2   4 -19    4.80   12.37
  -2   4 -19   35.25   21.48
   2  -4 -19   20.65   26.55
  -2   4 -19   16.34   14.03
  -2   4 -20   80.30   27.59
  -2   4 -20   37.97   25.38
   2  -4 -20   61.94   46.09
   2  -4 -20   20.90   27.09
  -2   4 -20   63.27   26.77
  -2   4 -21   34.67   20.43
  -2   4 -21   58.74   25.91
   2  -4 -21   81.80   58.86
  -2   4 -21   58.79   25.42
   2  -4 -22  121.62   35.60
   2  -4 -22  157.87   39.52
  -2   4 -22  102.59   32.56
   2  -4 -22  119.92   68.50
   2  -4 -23  131.84   35.80
  -2   4 -23  130.01   36.93
   2  -4 -23  172.54   40.71
   2  -4 -24  131.31   38.89
   2  -4 -24   71.58   28.16
  -2   4 -24   89.08   29.59
   2  -4 -25  253.77   51.26
  -2   4 -25  305.95   55.28
   2  -4 -25  356.08   56.79
   2  -4 -26  108.25   34.42
   2  -4 -26   66.48   26.33
  -2   4 -26   21.26   20.01
   2  -4 -27    8.37   12.07
  -2   4 -27   15.81   14.41
   2  -4 -28  228.51   45.37
  -2   4 -28  234.23   43.71
   2  -4 -28  315.58   48.40
   2  -4 -29  140.60   32.81
   2  -4 -30   12.44   11.34
   2  -4 -33  119.20   23.47
  -2  -5 -29   14.00   11.65
  -2  -5 -28   11.41   11.62
   2   5 -27  277.23   43.74
  -2  -5 -27  230.23   42.26
   2   5 -26   31.29   16.87
  -2  -5 -26   34.01   16.98
   2   5 -25   -3.84   12.08
  -2  -5 -25    4.19   13.18
   2   5 -24   49.89   22.30
   2   5 -23  234.65   47.73
   2   5 -22    9.31   14.66
   2   5 -21   28.94   19.71
   2   5 -20  411.22   67.85
   2   5 -19  257.24   53.36
   2   5 -18  107.07   34.24
   2   5 -17   15.35   16.14
   2   5 -16   91.67   29.96
   2   5 -10  256.38   51.89
   2   5  -9  270.57   52.82
   2   5  -8    4.74    8.62
   2   5  -7  373.07   60.62
   2  -5   7  190.24   72.94
   2   5  -6  248.33   48.96
   2  -5   6  244.61   82.44
   2   5  -5   36.31   19.46
   2  -5   5   15.12   33.73
  -2   5   4  311.72   53.58
   2   5  -4  237.84   48.41
   2  -5   4  125.74   66.04
   2   5  -3 1171.60  117.80
   2  -5   3 1328.67  183.04
  -2   5   3 1069.05  113.07
  -2   5   2   75.42   27.42
   2   5  -2   66.36   27.17
   2  -5   2   50.30   48.46
   2  -5   2  155.41   62.49
  -2   5   1  916.07   98.67
   2  -5   1  814.05  148.75
   2   5  -1  648.02   90.07
   2  -5   1  845.41  171.81
  -2   5   0 1452.50  138.72
   2  -5   0  977.09  182.86
   2  -5   0 1686.78  247.35
   2   5   0 1266.19  135.68
   2  -5  -1  604.34  132.39
  -2   5  -1  678.51   78.83
   2   5   1  615.40   83.79
   2  -5  -1  856.96  175.06
  -2   5  -1  638.81   82.91
   2  -5  -2   61.25   52.47
   2   5   2   84.69   31.02
   2  -5  -2  112.13   68.24
  -2   5  -2  136.86   31.05
  -2   5  -2   74.93   25.94
  -2   5  -3  984.95  110.01
   2  -5  -3 1144.21  196.18
   2   5   3 1185.87  121.95
   2  -5  -3 1322.91  224.63
  -2   5  -3  985.36  113.53
   2  -5  -4  197.60   77.89
   2   5   4  263.14   50.91
  -2   5  -4  203.19   43.30
  -2   5  -4  258.13   46.00
   2  -5  -4  117.98   77.41
   2  -5  -5   51.06   43.83
  -2   5  -5   40.61   18.30
  -2   5  -5   42.85   19.29
   2  -5  -5   20.16   44.96
  -2   5  -6  226.00   44.89
  -2   5  -6  134.80   34.15
   2  -5  -6   41.27   38.57
   2  -5  -6  158.42   75.56
  -2   5  -7  309.41   55.90
  -2   5  -7  352.95   59.51
   2  -5  -7  591.67  155.59
   2  -5  -7  490.08  134.25
   2  -5  -8  -21.58    0.17
   2  -5  -8  -18.73    0.17
  -2   5  -9  209.06   45.48
   2  -5  -9  263.77   91.06
  -2   5  -9  192.43   43.34
   2  -5  -9  231.73   90.66
  -2   5 -10  220.02   47.18
   2  -5 -10  233.74   87.33
   2  -5 -10  278.26  100.23
   2  -5 -11  252.32   90.90
  -2   5 -11  466.28   70.18
   2  -5 -11  306.48  111.83
   2  -5 -12   16.89   21.73
  -2   5 -12   20.11   14.48
   2  -5 -12   45.64   41.48
   2  -5 -12  -21.03    1.03
   2  -5 -13   17.03   58.01
  -2   5 -13   51.31   24.92
   2  -5 -13   92.67   66.66
   2  -5 -13   42.84   55.15
  -2   5 -14   62.24   26.42
  -2   5 -14   57.38   24.39
   2  -5 -14   34.60   31.60
   2  -5 -14   23.41   30.25
   2  -5 -14   43.51   39.67
   2  -5 -15  745.44  178.55
  -2   5 -15  686.57   95.16
  -2   5 -15  658.17   91.36
   2  -5 -15  775.45  163.15
  -2   5 -15  725.09   99.71
   2  -5 -15 1105.78  221.65
   2  -5 -16  140.99   80.22
  -2   5 -16  111.45   33.76
   2  -5 -16   89.16   56.61
  -2   5 -16   97.57   34.59
   2  -5 -17   70.52   52.33
  -2   5 -17    9.74   15.37
  -2   5 -17   17.16   16.47
   2  -5 -17   17.87   22.98
  -2   5 -18  131.03   35.66
  -2   5 -18  107.43   37.92
   2  -5 -18   88.27   63.92
   2  -5 -18  115.84   67.06
  -2   5 -19  293.20   54.61
  -2   5 -19  276.57   57.71
   2  -5 -19  173.67   85.75
   2  -5 -20  473.17   68.82
  -2   5 -20  420.93   67.39
  -2   5 -20  427.85   71.52
   2  -5 -21   30.35   17.71
  -2   5 -21   23.06   16.85
  -2   5 -21   20.44   20.84
   2  -5 -22   16.81   14.31
  -2   5 -22   17.80   16.20
  -2   5 -22    4.81   12.38
   2  -5 -23  234.60   45.21
  -2   5 -23  250.04   48.32
   2  -5 -24   19.21   14.88
  -2   5 -24   23.88   17.78
   2  -5 -25    3.60    8.01
  -2   5 -25    3.68    9.45
   2  -5 -26   36.34   17.25
  -2   5 -26   53.31   20.31
   2  -5 -27  207.71   37.48
  -2   5 -27  236.32   39.40
   2  -5 -28   10.35    9.43
  -2  -6 -28   64.30   14.70
  -2  -6 -27   16.31   10.54
  -2   6  26   58.62   17.46
  -2  -6 -26  141.01   27.09
   2   6 -24   29.06   14.61
   2   6 -23    9.81   13.30
   2   6 -22   68.29   23.13
   2   6 -21   11.65   14.14
   2   6 -20   62.15   24.79
   2   6 -19  192.31   42.32
   2   6 -18   73.15   27.41
   2   6 -17   52.18   23.10
   2   6 -16  594.35   83.87
   2   6 -15   49.72   25.79
  -2   6   9  211.10   48.39
   2   6  -9  266.49   55.28
  -2   6   8  293.97   57.79
   2   6  -8  362.95   64.44
  -2   6   7  130.47   39.04
   2   6  -7  210.39   47.37
  -2   6   6   67.40   28.96
   2   6  -6  129.11   37.76
  -2   6   5   36.07   21.02
   2   6  -5   21.48   17.01
   2   6  -4  299.62   57.63
   2  -6   4  219.93   86.91
  -2   6   4  250.31   52.51
  -2   6   3   -5.08   17.28
   2  -6   3  -19.19    0.02
   2   6  -2   42.66   25.71
  -2   6   2   15.16   20.62
   2  -6   2   59.57   51.07
  -2   6   1  337.37   60.36
   2   6  -1  282.55   58.10
   2  -6   1  206.37   90.30
   2   6   0  245.36   53.66
  -2   6   0  316.77   58.18
  -2   6  -1  352.01   61.71
   2  -6  -1  370.16  120.83
   2  -6  -1  181.15   79.57
   2   6   1  363.62   63.64
   2   6   2   48.25   26.07
  -2   6  -2   55.33   26.14
   2  -6  -2   44.59   40.70
   2  -6  -2  120.45   62.66
   2   6   3   -5.39   15.50
  -2   6  -3    5.04   14.48
   2  -6  -3  -22.79   29.29
   2  -6  -3  -17.90    0.37
  -2   6  -4  323.49   59.62
   2  -6  -4  465.25  145.29
   2  -6  -4  334.04  111.80
   2   6   4  330.59   62.88
  -2   6  -5   55.77   26.24
   2   6   5   49.10   24.48
   2  -6  -5   23.52   30.38
   2  -6  -5   38.36   42.80
   2   6   6  109.72   36.71
  -2   6  -6  116.76   34.08
   2  -6  -6   95.67   69.12
   2  -6  -6   79.06   51.33
   2   6   7  148.99   40.77
   2  -6  -7  136.07   69.86
  -2   6  -7  142.88   39.02
   2  -6  -7  194.20   94.13
   2  -6  -7  121.46   69.57
   2   6   8  388.26   67.97
   2  -6  -8  270.68   93.50
  -2   6  -8  482.37   72.02
   2  -6  -8  352.65  119.20
   2  -6  -8  268.37  111.81
   2  -6  -9  235.04   87.58
   2  -6  -9  220.73  100.78
   2   6   9  228.36   51.30
   2  -6  -9  147.76   82.74
   2  -6 -10   16.44   21.16
   2  -6 -10   21.43   27.56
   2  -6 -11  326.17  114.09
  -2   6 -12  408.70   70.12
   2  -6 -12  285.26  108.49
   2  -6 -12  297.69  121.92
   2  -6 -13  154.31   80.82
   2  -6 -13  148.25   84.67
   2  -6 -14   21.99   28.30
  -2   6 -15   37.70   20.41
  -2   6 -15   85.05   31.12
   2  -6 -16  596.49   71.63
  -2   6 -16  411.63   69.68
  -2   6 -16  642.99   89.38
   2  -6 -17   44.63   17.30
  -2   6 -17   26.99   18.48
  -2   6 -17   48.31   25.95
   2  -6 -18   66.77   21.41
  -2   6 -18   43.40   21.27
  -2   6 -18   72.05   29.86
   2  -6 -19  176.92   35.39
  -2   6 -19  191.11   41.42
  -2   6 -19  209.08   46.55
   2  -6 -20   80.14   22.33
  -2   6 -20   74.86   25.86
  -2   6 -20   68.09   27.87
   2  -6 -21    5.81    8.37
  -2   6 -21   20.85   16.09
  -2   6 -21   11.10   11.66
   2  -6 -22   85.65   21.65
  -2   6 -22   71.78   23.90
  -2   6 -23   46.64   18.07
   2  -6 -23   33.71   13.75
   2  -6 -24   31.36   12.54
  -2   6 -24   38.73   16.47
  -2   6 -25   69.35   19.07
  -2   6 -26  109.00   21.76
  -2  -7 -24   -1.70    6.54
  -2  -7 -23   10.55    8.60
  -2  -7 -22   27.32   13.26
  -2   7  22   19.99   10.71
  -2   7  21    9.62    9.79
  -2   7  20    5.53   10.05
  -2   7  19   15.49   12.03
   2   7 -19   26.69   13.81
   2   7 -18  201.12   36.90
  -2   7  18  132.45   31.68
   2   7 -17  122.52   30.41
  -2   7  17   91.66   27.66
   2   7 -16  160.83   36.88
  -2   7  16  172.03   38.72
   2   7 -15   94.94   28.00
  -2   7  15   74.28   26.64
  -2   7  14  293.64   54.30
   2   7 -14  335.50   56.61
  -2   7  13   49.23   23.26
  -2   7  12   78.51   30.18
  -2   7  11   94.65   31.71
  -2   7  10  159.50   41.32
  -2   7   9   78.58   28.06
  -2   7   8    4.97    9.04
  -2   7   7  150.55   38.66
   2   7  -7  109.16   35.22
  -2   7   6  287.98   57.85
   2   7  -6  372.57   63.79
  -2   7   5  223.61   48.51
   2   7  -5  163.97   43.45
  -2   7   4   66.34   28.10
   2   7  -4   47.87   26.77
  -2   7   3  204.65   47.91
   2   7  -3  177.03   45.07
  -2   7   2   35.85   23.00
   2   7  -2   53.85   28.69
  -2   7   1   30.74   20.98
   2   7  -1   48.65   27.90
   2   7   0   -5.41   19.68
  -2   7   0    5.12   16.10
   2   7   1   21.67   22.16
  -2   7  -1   56.18   26.37
   2   7   2   32.54   25.29
  -2   7  -2   50.89   27.89
  -2   7  -3  187.38   44.58
   2   7   3  135.39   40.31
   2   7   4   32.39   22.16
  -2   7  -4   65.44   28.37
   2   7   5  139.73   41.58
  -2   7  -5  155.16   40.47
   2   7   6  235.25   52.09
  -2   7  -6  263.47   52.49
   2   7   7  100.81   34.14
   2   7   8   52.56   24.63
   2   7   9  103.76   36.63
   2   7  10  168.24   42.25
  -2   7 -10  134.51   39.31
   2   7  11   64.96   29.95
  -2   7 -11  100.52   35.11
   2   7  12   78.06   30.01
  -2   7 -12   93.11   31.04
  -2   7 -13   61.03   23.16
   2   7  13   56.73   25.39
  -2   7 -14  285.35   50.17
   2   7  14  282.24   52.85
  -2   7 -15  100.80   27.59
   2   7  15   47.91   24.26
  -2   7 -16  157.74   39.68
   2   7  16  136.31   37.58
  -2   7 -16  165.74   35.58
  -2   7 -17   95.72   26.25
   2   7  17   58.20   29.78
  -2   7 -17  126.79   33.03
  -2   7 -18  173.10   37.55
   2   7  18   57.66   24.30
  -2   7 -18  134.58   29.02
  -2   7 -19   27.95   13.55
  -2   7 -19   37.46   18.12
   2   7  19   13.21   13.52
  -2   7 -20   12.53   10.22
   2   7  20   11.89   12.70
  -2   7 -21   28.47   12.43
  -2   7 -22   33.02   11.54
  -2  -8 -18   17.94    9.22
  -2  -8 -17   77.81   19.96
  -2   8  16   16.70    9.90
  -2   8  15   -2.15    5.54
  -2   8  14   26.55   12.92
  -2   8  13   95.28   23.53
   2   8 -12   33.74   15.60
  -2   8  12   51.43   18.58
   2   8 -11   41.86   17.91
  -2   8  11   51.76   19.04
  -2   8  10   16.04   13.09
  -2   8   9  147.69   32.50
  -2   8   8    3.48   10.96
  -2   8   7   75.47   24.14
  -2   8   6   36.84   18.52
  -2   8   5  131.53   32.99
  -2   8   4   68.70   24.99
  -2   8   3   27.02   19.94
   2   8  -3   28.37   20.92
  -2   8   2  481.70   65.15
   2   8  -2  331.45   59.32
   2   8  -1   78.21   29.74
  -2   8   1   46.74   24.36
   2   8   0   -4.13   22.52
  -2   8   0   35.10   22.97
   2   8   1   90.94   31.91
  -2   8  -1   70.01   27.48
   2   8   2  317.50   54.50
  -2   8  -2  301.65   52.85
   2   8   3   40.94   21.85
  -2   8  -3   34.48   21.05
   2   8   4   72.87   25.46
  -2   8  -4   71.04   27.84
   2   8   5  119.64   33.81
  -2   8  -5  217.17   43.31
   2   8   6   19.56   16.02
  -2   8  -6   45.69   21.44
   2   8   7   76.27   26.59
  -2   8  -7   94.44   30.42
   2   8   8    7.40   16.48
  -2   8  -8   -4.03   12.68
   2   8   9  125.03   31.17
  -2   8  -9  141.54   34.78
  -2   8 -10   14.75   12.11
   2   8  10   27.38   15.95
  -2   8 -10   49.50   20.25
  -2   8 -11   33.50   14.91
  -2   8 -11   29.24   17.67
   2   8  11   19.54   14.62
  -2   8 -12   55.02   17.93
  -2  -8  12   46.25   15.31
   2   8  12   88.96   24.30
  -2   8 -12   52.12   21.31
  -2   8 -13  109.02   23.72
   2   8  13   97.14   25.08
  -2   8 -13   91.51   25.82
  -2   8 -14   22.08   11.45
  -2   8 -15    3.95    6.72
  -2   8 -16    7.39    8.98
  -2   8 -16   13.71    7.98
  -2  -9  -6   71.18   16.48
  -2  -9  -5   73.57   17.90
  -2   9  -3   18.68    9.99
  -2   9  -4    7.61    9.48
  -2  -9   5   38.93   13.57
  -2   9  -5   43.75   14.75
  -2  -9   6   18.13    9.84
  -2   9  -6   33.63   13.47
   3   0   0   -9.52   12.24
   3   0  -1   -9.73   17.69
   3   0   1   -9.29   16.89
   3   0  -2 4128.31  334.95
   3   0   2 2283.52  278.16
   3   0  -3 1253.86  171.43
   3   0   3 1102.73  153.04
   3   0  -4  105.75   49.12
   3   0   4   34.31   27.24
   3   0  -5 1327.39  157.57
   3   0  -6  270.85   64.03
   3   0  -7  318.11   71.02
   3   0  -7  208.17   72.13
   3   0  -8  670.50  131.09
   3   0  -8  878.35  128.10
   3   0  -9 1512.69  191.96
   3   0  -9 1728.06  222.66
   3   0 -10 2261.15  257.74
   3   0 -10 2560.74  292.12
   3   0 -11  486.76  101.57
   3   0 -11  630.40  127.48
   3   0 -12   68.59   39.25
   3   0 -12   94.45   49.35
   3   0 -13  441.97  105.95
   3   0 -13  608.52  129.40
   3   0 -14   56.58   40.84
  -3   0 -15   22.83   15.47
   3   0 -15    3.68    8.21
  -3   0 -16   -4.01   13.65
  -3   0 -16    4.03    8.98
   3   0 -16   -3.90    7.08
   3   0 -17  523.66  102.20
  -3   0 -17  541.24   76.93
   3   0 -17  555.65   75.27
  -3   0 -17  675.21   82.54
  -3   0 -18   35.25   19.72
  -3   0 -18   39.99   22.21
   3   0 -18   21.67   13.79
   3   0 -19  390.82   63.71
  -3   0 -19  372.35   64.65
  -3   0 -19  540.65   72.97
  -3   0 -20  251.48   50.21
  -3   0 -20  252.43   53.10
   3   0 -20  227.86   47.18
  -3   0 -21  647.61   93.51
   3   0 -21  744.34   94.67
  -3   0 -21  766.11   96.26
  -3   0 -22   14.94   15.74
  -3   0 -22   25.86   24.01
   3   0 -22   25.50   18.59
  -3   0 -23   20.10   15.89
   3   0 -23   17.50   14.95
  -3   0 -23   10.53   25.36
   3   0 -23   36.74   21.38
  -3   0 -24   30.07   18.28
   3   0 -24   22.07   17.08
  -3   0 -24   42.66   28.29
   3   0 -24   10.72   13.85
   3   0 -25  745.36   97.43
   3   0 -25  694.25   89.97
  -3   0 -25  708.29   97.16
  -3   0 -25  709.70   94.48
   3   0 -26    4.38    7.97
  -3   0 -26   31.56   30.23
   3   0 -26   -5.40   12.01
  -3   0 -26   -4.77   10.62
   3   0 -27   42.50   19.92
  -3   0 -27   87.19   42.30
   3   0 -27   32.07   21.93
   3   0 -28  218.51   44.15
  -3   0 -28  295.12   60.24
   3   0 -28  219.05   48.83
   3   0 -29  221.87   42.92
  -3   0 -29  291.85   56.94
   3   0 -29  165.07   44.80
   3   0 -30   88.94   30.72
   3   0 -31   17.25   14.71
   3   0 -32  194.60   40.16
   3   0 -33  254.09   43.79
   3   0 -33  222.79   46.01
   3   0 -34   41.28   25.63
   3   0 -35  -12.05   22.67
   3   0 -36  103.82   22.13
   3   1 -35  -16.27   21.32
   3   1 -34  -11.94   27.62
  -3  -1 -32  122.67   36.33
   3   1 -32   62.65   23.39
  -3  -1 -31  158.06   43.12
   3   1 -31   28.81   18.64
  -3  -1 -30  304.04   58.20
   3   1 -30  310.02   55.37
  -3  -1 -29  158.06   44.90
   3   1 -29  158.85   40.80
  -3  -1 -29  119.88   31.92
  -3  -1 -28  268.85   56.13
  -3  -1 -28  350.95   57.35
   3   1 -28  369.63   62.88
  -3  -1 -27  351.27   64.92
  -3  -1 -27  282.56   55.47
   3   1 -27  349.36   61.93
  -3  -1 -26   69.14   28.09
  -3  -1 -26   93.09   35.51
   3   1 -26   58.12   26.75
   3   1 -25  105.25   28.72
  -3  -1 -25  106.82   35.38
  -3  -1 -25  152.62   43.93
   3   1 -25   84.73   29.81
   3   1 -24  174.61   36.88
  -3  -1 -24  113.46   35.85
  -3  -1 -24  126.77   40.81
   3   1 -24  152.51   40.08
   3   1 -23  260.17   46.00
  -3  -1 -23  256.04   56.11
  -3  -1 -23  227.60   51.48
   3   1 -23  253.65   51.94
   3   1 -22  284.06   48.92
  -3  -1 -22  323.22   60.99
   3   1 -22  327.60   59.70
  -3  -1 -22  302.60   58.06
   3   1 -21  175.49   42.16
   3   1 -21  125.90   30.74
  -3  -1 -21  134.52   39.05
  -3  -1 -21  120.85   37.26
   3   1 -20  309.93   48.78
  -3  -1 -20  230.91   49.99
   3   1 -20  338.56   57.28
  -3  -1 -20  264.69   53.45
  -3  -1 -19  235.17   48.48
  -3  -1 -19  213.37   46.63
   3   1 -19  198.51   43.87
   3   1 -19  242.66   43.54
  -3  -1 -18  809.41   97.73
   3   1 -18  784.21   94.95
   3   1 -18  796.32   90.09
  -3  -1 -17  685.64   84.25
   3   1 -17  635.75   80.73
   3   1 -17  590.27   73.72
   3   1 -16  132.88   29.09
  -3  -1 -16  170.36   37.27
   3   1 -16  120.61   31.51
  -3  -1 -15  168.58   35.38
  -3  -1 -15   67.61   24.86
   3   1 -15  184.08   36.68
  -3   1  14  287.28   72.34
   3   1 -14  306.08   49.34
  -3  -1 -14  367.01   55.41
  -3   1  13   80.25   36.67
  -3   1  12  111.27   45.26
  -3   1  11  975.80  144.92
   3  -1   9  245.16   58.09
   3  -1   8 1473.29  173.54
   3   1  -7 1457.22  192.45
   3  -1   7 3186.01  249.83
   3   1  -6  328.60   67.20
   3  -1   6  607.84  100.01
   3   1  -5 1901.49  187.10
   3  -1   5 1741.18  209.18
   3   1  -4  370.59   64.98
   3  -1   4  413.95   86.25
   3   1  -3  547.65   76.33
   3  -1   3  484.01   96.91
   3   1  -2  470.40   67.17
   3  -1   2  469.47   97.27
   3   1  -1  431.46   63.68
   3  -1   1  618.82  110.17
   3   1   0    3.35    9.63
   3  -1   0  -10.45   18.99
   3  -1  -1  784.65  133.86
   3  -1  -2  785.53  135.67
   3  -1  -3 1207.91  176.07
   3  -1  -4  916.11  151.06
   3  -1  -5 1211.33  183.44
   3  -1  -8 1108.24  157.48
   3  -1  -8  844.54  155.69
   3  -1  -9  138.16   54.03
   3  -1  -9  190.49   70.80
   3  -1 -10  647.65  122.93
   3  -1 -10  673.39  137.99
  -3   1 -11 1023.40  151.40
   3  -1 -11 1108.17  169.56
   3  -1 -11 1270.40  195.09
   3  -1 -12   98.96   48.13
  -3   1 -12   91.03   42.67
   3  -1 -12   88.60   54.07
   3  -1 -13   92.53   51.21
  -3   1 -13   61.24   34.10
   3  -1 -13   75.33   47.68
  -3   1 -14  289.77   70.39
   3  -1 -14  337.03   50.84
  -3   1 -14  363.03   53.66
   3  -1 -14  306.17   94.55
  -3   1 -15  163.14   50.73
   3  -1 -15  286.72   91.95
  -3   1 -15  250.69   44.51
   3  -1 -15  185.76   38.78
   3  -1 -15  107.98   57.67
  -3   1 -16  126.66   32.38
   3  -1 -16  168.77   36.49
   3  -1 -16  125.76   61.51
   3  -1 -17  539.58  118.48
   3  -1 -17  591.53   78.72
  -3   1 -17  608.90   81.28
   3  -1 -17  809.52  159.78
   3  -1 -18  577.69  127.51
  -3   1 -18  610.43   80.37
   3  -1 -18  847.13   95.41
  -3   1 -18  927.55  100.15
   3  -1 -18  745.60  155.76
  -3   1 -19  257.76   44.99
   3  -1 -19  259.18   48.41
  -3   1 -19  205.53   45.30
   3  -1 -19  203.25   79.47
   3  -1 -19  180.29   68.14
   3  -1 -20  397.95   62.28
   3  -1 -20  294.57   87.09
  -3   1 -20  296.01   55.31
  -3   1 -21  138.97   33.67
   3  -1 -21  147.28   39.65
  -3   1 -22  263.74   47.37
   3  -1 -22  339.91   60.73
  -3   1 -23  261.51   60.39
   3  -1 -23  301.53   56.63
   3  -1 -24  199.40   45.56
  -3   1 -24  215.85   54.71
   3  -1 -24  195.65   45.77
   3  -1 -25  121.12   35.34
  -3   1 -25  135.93   51.12
   3  -1 -25  143.67   39.18
   3  -1 -26   90.38   30.73
   3  -1 -26   79.58   29.73
   3  -1 -27  291.48   55.11
  -3   1 -27  366.39   68.02
   3  -1 -27  277.27   56.69
   3  -1 -28  337.51   58.79
  -3   1 -28  404.99   72.68
   3  -1 -28  294.39   58.01
   3  -1 -29  104.20   30.42
   3  -1 -29  144.62   38.90
   3  -1 -30  202.59   42.22
   3  -1 -30  274.17   50.97
   3  -1 -31   51.14   19.95
   3  -1 -31   57.57   23.93
   3  -1 -32   -6.74   37.76
   3  -1 -32   36.76   18.95
   3  -1 -33  166.89   39.66
   3  -1 -34   11.72   24.10
   3  -1 -35   31.81   20.05
  -3  -2 -32  129.30   34.33
  -3  -2 -31  150.13   39.28
   3   2 -31   55.69   22.59
  -3  -2 -30   89.55   26.12
  -3  -2 -30  139.70   36.78
   3   2 -30   58.45   24.75
  -3  -2 -29   35.34   20.87
  -3  -2 -29   28.32   23.89
   3   2 -29   16.99   15.53
  -3  -2 -28   73.70   26.69
  -3  -2 -28   91.64   34.54
   3   2 -28   72.63   27.28
  -3  -2 -27  233.49   48.52
  -3  -2 -27  222.00   50.25
   3   2 -27  196.00   44.75
  -3  -2 -26  135.22   39.67
  -3  -2 -26  153.31   40.56
   3   2 -26  162.27   42.75
  -3  -2 -25    9.93   20.17
  -3  -2 -25   -5.15   11.46
   3   2 -25   14.94   14.31
  -3  -2 -24  115.35   37.80
  -3  -2 -24   89.67   33.39
   3   2 -24  124.30   35.24
  -3  -2 -23  446.64   74.53
   3   2 -23  485.66   71.61
   3   2 -23  542.41   78.04
  -3  -2 -23  580.90   83.34
  -3  -2 -22  243.10   50.97
   3   2 -22  229.25   45.31
   3   2 -22  174.48   43.66
  -3  -2 -22  170.43   44.49
  -3  -2 -21    4.85   13.94
   3   2 -21    4.23   14.38
   3   2 -21   18.91   17.18
  -3  -2 -21   -5.28    9.59
  -3  -2 -20 1096.14  123.82
   3   2 -20 1126.39  119.18
   3   2 -20 1106.79  122.04
  -3  -2 -19  254.14   51.19
   3   2 -19  354.07   54.45
   3   2 -19  264.48   50.90
  -3  -2 -18  669.06   84.81
   3   2 -18  574.49   76.05
   3   2 -18  631.40   81.30
  -3  -2 -17  198.66   42.85
   3   2 -17  203.06   39.73
   3   2 -17  166.22   38.71
  -3  -2 -17  248.78   48.77
  -3  -2 -16  467.31   65.84
   3   2 -16  453.15   61.45
   3   2 -16  398.34   61.75
  -3  -2 -15  230.25   42.16
   3   2 -15  201.97   36.66
   3   2 -15  132.38   33.47
  -3  -2 -14  241.69   43.54
   3   2 -14  239.07   40.05
   3   2 -14  254.63   43.62
  -3   2  13  860.56  140.11
  -3   2  12  305.79   79.60
  -3   2  11  149.01   60.53
   3  -2  10  408.22   79.90
  -3   2  10  224.91   70.75
  -3   2   9  214.51   66.79
   3  -2   9  105.48   43.34
  -3   2   8 1102.27  158.23
   3  -2   8  755.68  128.56
  -3   2   7  398.52   91.97
   3  -2   7  505.86   99.62
  -3   2   6 1082.96  162.81
  -3   2   5  326.31   83.50
  -3   2   4  381.82   91.56
  -3   2   3  413.20   95.09
  -3   2   2   65.06   37.50
   3  -2   2  178.93   58.93
   3  -2   1  257.16   71.22
  -3   2   1   10.85   24.27
  -3   2   0  476.65  109.00
   3  -2   0 1042.42  146.41
   3  -2  -1  198.00   69.20
   3  -2  -2  192.91   66.60
   3  -2  -3  223.07   76.53
  -3   2  -3  357.15   84.64
  -3   2  -4  260.23   78.94
   3  -2  -4  546.90  114.19
  -3   2  -5  269.92   76.83
   3  -2  -5  239.16   79.61
  -3   2  -6  601.31  118.39
   3  -2  -6  863.07  148.89
  -3   2  -7  384.07   92.46
   3  -2  -7  596.46  123.66
  -3   2  -8  910.87  146.65
  -3   2  -9  137.90   55.84
   3  -2  -9  238.45   76.60
  -3   2 -10  220.47   42.69
   3  -2 -10  340.96   93.58
   3  -2 -10  181.41   81.57
  -3   2 -10  190.53   62.77
   3  -2 -11  205.29   71.68
  -3   2 -11  199.90   40.66
  -3   2 -11  136.67   55.76
  -3   2 -12  322.57   81.25
  -3   2 -12  394.20   58.84
   3  -2 -12  298.67   90.58
   3  -2 -12  189.80   86.05
  -3   2 -13  613.91  120.23
   3  -2 -13  784.17  154.39
   3  -2 -14  341.76  100.09
  -3   2 -14  353.79   56.13
   3  -2 -14  269.87   47.61
   3  -2 -14  270.71   97.97
   3  -2 -15  147.79   71.23
  -3   2 -15  263.67   49.58
   3  -2 -15  153.37   35.52
  -3   2 -15  219.13   45.48
   3  -2 -15  145.67   75.17
   3  -2 -16  535.25  128.97
  -3   2 -16  549.74   75.33
   3  -2 -16  507.19   68.99
   3  -2 -16  381.62  114.50
   3  -2 -16  349.54  113.67
   3  -2 -17   94.48   54.97
  -3   2 -17  202.30   46.90
   3  -2 -17  219.41   91.84
   3  -2 -17  177.11   39.80
  -3   2 -17  183.29   36.88
   3  -2 -17  239.10   92.38
   3  -2 -18  499.40  128.10
  -3   2 -18  620.19   82.89
  -3   2 -18  481.01   67.76
   3  -2 -18  542.06   74.82
   3  -2 -18  554.57  148.12
   3  -2 -18  559.84  140.43
  -3   2 -19  296.72   58.31
   3  -2 -19  326.42   54.45
  -3   2 -19  214.08   43.22
   3  -2 -19  193.28   80.25
   3  -2 -19  243.87   85.48
  -3   2 -20 1117.91  129.35
  -3   2 -20 1118.17  125.26
  -3   2 -20 1244.37  124.18
   3  -2 -20 1278.86  130.50
   3  -2 -20  881.11  180.59
  -3   2 -21   59.29   37.56
   3  -2 -21    4.78   12.30
  -3   2 -21   -4.11   11.82
  -3   2 -21   35.37   19.69
   3  -2 -21   16.21   20.84
  -3   2 -22  159.90   37.62
  -3   2 -22  138.58   34.58
  -3   2 -22  175.17   52.31
   3  -2 -22  142.17   38.44
   3  -2 -22   47.22   46.20
  -3   2 -23  453.50   67.77
  -3   2 -23  436.86   80.48
  -3   2 -23  488.23   69.69
   3  -2 -23  513.13   75.47
  -3   2 -24  133.61   32.96
   3  -2 -24  140.47   38.25
   3  -2 -25    5.04   11.21
   3  -2 -25   -5.02    9.12
   3  -2 -26  132.35   37.08
   3  -2 -26  163.22   41.00
   3  -2 -27  211.53   44.88
   3  -2 -27  181.42   44.26
   3  -2 -28   89.49   29.23
   3  -2 -28   63.49   25.94
   3  -2 -29   20.87   17.82
   3  -2 -29    8.49   13.40
   3  -2 -30   -3.62   39.32
   3  -2 -30   57.12   21.48
   3  -2 -30   42.73   18.17
   3  -2 -31   44.75   30.98
   3  -2 -31   54.26   20.34
   3  -2 -31   62.24   22.98
   3  -2 -32   40.71   28.97
   3  -2 -32   90.62   23.68
   3  -2 -33   48.15   26.30
   3  -2 -34   68.73   23.25
  -3  -3 -30  244.05   41.98
  -3  -3 -30  217.29   39.09
  -3  -3 -29   74.59   24.65
  -3  -3 -29  135.30   33.28
  -3  -3 -28   59.90   24.61
  -3  -3 -28   91.06   29.27
  -3  -3 -27  156.06   37.18
  -3  -3 -27  118.68   33.82
  -3  -3 -26  154.16   37.91
  -3  -3 -26  160.92   40.73
   3   3 -26  130.07   34.60
  -3  -3 -25   21.28   18.18
   3   3 -25   38.23   18.95
  -3  -3 -25   15.03   14.44
   3   3 -25    4.06   13.87
  -3  -3 -24   79.26   29.16
   3   3 -24   55.05   22.18
   3   3 -24   48.03   22.14
  -3  -3 -24   73.05   28.76
  -3  -3 -23  614.82   80.46
   3   3 -23  520.81   73.90
   3   3 -23  475.55   72.08
   3   3 -22   65.83   25.18
  -3  -3 -22   94.54   30.00
   3   3 -22   78.84   26.96
   3   3 -21  113.90   31.73
  -3  -3 -21   44.76   22.08
   3   3 -21   77.79   26.51
  -3  -3 -20  114.24   32.82
   3   3 -20  112.65   33.33
   3   3 -20   97.45   31.24
   3   3 -19  293.13   51.80
  -3  -3 -19  329.64   56.42
   3   3 -19  297.00   52.71
  -3  -3 -18  144.65   34.78
   3   3 -18   87.78   27.14
   3   3 -18   94.81   28.96
   3   3 -17  159.08   35.27
  -3  -3 -17  114.91   30.40
   3   3 -17   96.00   27.83
  -3  -3 -16  109.50   29.85
   3   3 -16  152.79   34.63
   3   3 -16   99.71   28.06
   3   3 -15  173.44   36.39
   3   3 -15  146.23   33.75
   3   3 -14  241.14   42.00
   3   3 -14  179.04   38.39
   3   3 -13    3.34    7.44
   3   3 -13    9.67    9.27
  -3  -3 -12 1443.68  140.59
   3   3 -12 1622.62  143.43
   3   3 -11  601.83   71.27
  -3   3   7 1339.84  199.15
  -3   3   6   26.45   29.48
   3  -3   6   20.79   23.19
  -3   3   5  302.97   88.91
   3  -3   5  305.07   80.82
  -3   3   4  262.25   81.13
   3  -3   4  259.87   73.45
  -3   3   3  209.32   77.99
   3  -3   3  151.41   61.09
  -3   3   2  104.46   51.22
   3  -3   2  179.69   62.29
  -3   3   1  117.05   55.86
   3  -3   1   86.67   48.24
  -3   3   0  584.76  122.31
   3  -3   0  457.36  109.36
   3  -3  -1   52.46   37.86
   3  -3  -2  175.97   72.77
   3  -3  -3  237.56   81.61
  -3   3  -3  182.63   74.50
  -3   3  -4  313.51   91.18
   3  -3  -4  274.18   89.38
  -3   3  -5  249.12   81.97
  -3   3  -5  325.29   50.50
   3  -3  -5  327.94   96.33
  -3   3  -6  -13.15    0.99
  -3   3  -6   43.27   17.97
   3  -3  -6   15.40   28.01
  -3   3  -7 1015.20  178.93
  -3   3  -7 1315.65  131.44
  -3   3  -8 1352.37  135.03
   3  -3  -8 1341.08  218.91
  -3   3  -9  200.23   42.06
  -3   3 -10  306.30   53.70
   3  -3 -11  572.74  142.26
  -3   3 -11  447.01   69.02
  -3   3 -12 1449.33  150.53
   3  -3 -12 1526.54  256.66
  -3   3 -13    9.55   13.73
   3  -3 -13  -19.68    0.21
   3  -3 -14  174.90   79.49
   3  -3 -14  225.33   41.54
   3  -3 -14  383.55  119.94
   3  -3 -15  144.40   70.16
  -3   3 -15  114.96   29.03
   3  -3 -15  148.54   33.49
   3  -3 -15  107.27   68.13
   3  -3 -16   74.34   48.20
  -3   3 -16   98.40   28.06
   3  -3 -16   56.86   49.13
  -3   3 -16   62.18   26.15
   3  -3 -16  105.70   28.19
  -3   3 -16  136.26   38.05
   3  -3 -16  150.90   78.61
   3  -3 -17   98.60   62.32
  -3   3 -17  110.28   29.46
  -3   3 -17   53.60   24.10
  -3   3 -17  123.54   37.60
   3  -3 -17  129.03   73.33
   3  -3 -17  164.62   34.99
   3  -3 -17   18.93   24.97
   3  -3 -18   40.75   45.80
  -3   3 -18  102.39   29.77
  -3   3 -18   83.72   30.37
   3  -3 -18   97.52   27.88
  -3   3 -18   92.96   32.83
   3  -3 -18  105.37   71.93
   3  -3 -18  133.97   74.06
  -3   3 -19  275.84   48.69
   3  -3 -19  268.45   48.64
  -3   3 -19  242.41   50.95
   3  -3 -19  250.80   98.53
   3  -3 -19  287.46  103.80
   3  -3 -19  212.01   87.71
  -3   3 -20  132.70   32.85
  -3   3 -20  112.86   32.59
   3  -3 -20   96.23   60.81
   3  -3 -20   38.74   20.65
  -3   3 -21   71.37   25.03
  -3   3 -21   43.37   20.92
   3  -3 -21   65.74   24.86
   3  -3 -21   37.83   42.28
  -3   3 -22  105.14   28.98
  -3   3 -22   56.14   22.98
   3  -3 -22   18.37   58.00
   3  -3 -22   62.07   23.27
  -3   3 -23  484.53   70.86
  -3   3 -23  470.36   69.25
   3  -3 -23  506.93   72.21
   3  -3 -23  406.05  120.47
   3  -3 -24   12.57   29.10
  -3   3 -24   65.05   24.07
  -3   3 -24   42.26   20.47
   3  -3 -24   30.62   17.96
  -3   3 -25   35.15   16.67
   3  -3 -25   19.63   16.71
  -3   3 -25   11.68   11.23
   3  -3 -25    4.26    9.52
   3  -3 -26  100.53   37.26
   3  -3 -26  140.78   37.75
   3  -3 -26  137.76   33.72
   3  -3 -27   54.14   32.46
   3  -3 -27  119.38   32.96
   3  -3 -27   49.29   20.60
   3  -3 -28   19.61   27.30
   3  -3 -28   41.35   20.69
   3  -3 -28   27.91   16.30
   3  -3 -29   89.32   32.49
   3  -3 -29    3.09    6.90
   3  -3 -30  236.21   41.41
   3  -3 -31  126.13   29.99
   3  -3 -32   82.88   21.04
  -3  -4 -30   58.63   17.54
  -3  -4 -29   31.44   16.16
  -3  -4 -28   19.99   16.64
  -3  -4 -27  237.78   45.72
  -3  -4 -26  191.76   41.95
   3   4 -22   66.92   24.22
  -3  -4 -22  147.98   40.07
  -3  -4 -21  308.22   61.21
   3   4 -21  361.73   57.85
   3   4 -20  161.73   38.95
   3   4 -19   65.93   25.05
   3   4 -18   30.64   18.78
   3   4 -17  151.60   36.78
   3   4 -16   59.69   22.98
   3   4 -15  255.07   49.28
  -3  -4 -14  331.04   51.48
   3   4 -14  245.12   47.68
   3   4 -13  222.34   44.00
   3   4  -7  700.63   82.90
   3  -4   7  663.55  132.56
   3   4  -6  397.19   57.72
   3  -4   6  388.59   98.16
   3   4  -5  250.60   44.10
   3  -4   5  310.38   90.29
   3   4  -4  630.22   73.65
   3  -4   4  391.24  112.10
   3   4  -3  471.28   63.49
   3  -4   3  561.79  127.42
   3   4  -2  339.61   50.48
   3  -4   2  207.40   83.63
   3   4  -1   65.08   23.08
   3  -4   1  122.01   59.01
   3  -4   0   15.72   45.19
   3   4   0   13.01   13.25
   3   4   1   45.78   20.92
   3  -4  -1  113.38   58.98
   3   4   2  281.17   47.87
   3  -4  -2  583.69  135.56
   3   4   3  281.30   47.64
   3  -4  -3  652.32  144.60
   3   4   4  510.11   68.28
   3  -4  -4  689.01  153.48
   3  -4  -5  327.24  106.97
   3  -4  -6  430.20  126.22
  -3   4  -7  717.29   89.59
   3  -4  -7  501.55  141.41
  -3   4  -8  377.65   63.82
   3  -4  -8  575.06  146.91
  -3   4  -9  221.64   46.44
  -3   4  -9  259.78   51.28
   3  -4  -9  348.27  118.99
   3  -4 -10  392.51  118.58
  -3   4 -10  419.58   65.93
   3  -4 -10  451.02  123.71
  -3   4 -10  373.03   65.31
   3  -4 -11  211.67   86.71
   3  -4 -11  184.38   79.72
  -3   4 -11  215.87   46.04
  -3   4 -11  169.24   42.29
  -3   4 -12  198.54   40.21
  -3   4 -12  221.46   47.75
   3  -4 -12  263.44  103.75
  -3   4 -12  232.05   49.90
   3  -4 -12  312.01  115.59
  -3   4 -13  156.26   35.88
   3  -4 -13  247.90   95.78
  -3   4 -13  205.60   46.88
  -3   4 -13  191.29   45.74
   3  -4 -13  228.67   98.31
   3  -4 -14  145.62   80.87
  -3   4 -14  218.46   40.16
   3  -4 -14   19.31   50.70
   3  -4 -14  209.46  104.12
  -3   4 -15  223.81   42.79
   3  -4 -15  276.38  102.71
   3  -4 -15  141.52   81.75
   3  -4 -15  359.21  116.28
   3  -4 -16   20.20   58.20
  -3   4 -16   52.14   21.65
   3  -4 -16  213.41   96.44
   3  -4 -16  106.71   67.30
  -3   4 -17  191.96   40.29
  -3   4 -17  200.28   47.00
   3  -4 -17  144.40   80.71
  -3   4 -17  201.44   50.43
   3  -4 -17  168.39   88.51
   3  -4 -17  365.48  121.20
  -3   4 -18   49.64   20.96
  -3   4 -18   63.05   25.57
   3  -4 -18  146.21   80.61
  -3   4 -18   57.61   26.98
   3  -4 -18   93.46   60.17
   3  -4 -18   21.60   39.45
  -3   4 -19  124.74   31.73
  -3   4 -19  114.07   35.14
   3  -4 -19   20.97   60.55
  -3   4 -19   74.36   30.01
   3  -4 -19   21.30   39.17
   3  -4 -19  155.68   81.05
  -3   4 -20  132.25   36.97
  -3   4 -20  132.48   32.80
   3  -4 -20  124.98   71.41
  -3   4 -21  345.03   59.40
  -3   4 -21  248.79   47.61
  -3   4 -22   99.09   30.86
  -3   4 -22   71.38   24.58
  -3   4 -23  315.88   52.90
  -3   4 -23  178.97   39.27
   3  -4 -24  159.77   38.84
  -3   4 -24  129.47   31.55
   3  -4 -25   77.68   27.98
  -3   4 -25  113.41   28.89
   3  -4 -26  168.94   38.43
   3  -4 -27  226.99   43.33
   3  -4 -28    6.74   10.62
   3  -4 -29   14.91   12.75
   3  -4 -30   76.52   21.16
  -3  -5 -29  141.10   24.07
  -3  -5 -28   11.57    9.89
  -3  -5 -24  103.30   30.64
  -3  -5 -23    4.31   13.56
  -3  -5 -22  571.35   80.30
  -3  -5 -21  150.15   38.80
   3   5 -19  147.90   35.36
   3   5 -18  490.67   70.91
   3   5 -17  228.72   45.86
   3   5 -16    8.75   15.92
   3   5 -15   97.07   30.27
  -3  -5 -15  169.08   35.22
  -3  -5 -14   98.96   28.59
   3   5 -14   83.86   27.94
   3   5 -13  180.45   40.40
  -3   5   8  295.12   51.53
  -3   5   7  163.85   38.17
   3   5  -7  235.92   45.88
  -3   5   6   96.92   28.54
   3   5  -6  129.46   33.25
   3   5  -5  456.91   65.10
   3  -5   5  241.86   89.01
  -3   5   5  327.00   54.66
   3  -5   4  126.65   60.61
  -3   5   4  121.93   31.15
   3   5  -4  135.93   35.61
   3  -5   4  100.65   57.70
   3  -5   3  176.73   71.21
  -3   5   3   89.48   27.96
   3   5  -3  177.38   39.11
   3  -5   3   17.36   50.45
   3  -5   2  414.09  111.54
  -3   5   2  313.03   52.15
   3   5  -2  231.45   47.68
   3  -5   2  359.87  110.28
   3  -5   1  143.21   68.19
  -3   5   1   84.59   27.56
   3   5  -1  121.82   32.73
   3  -5   1   92.70   58.80
   3  -5   0   16.46   21.17
   3   5   0    4.21   13.26
  -3   5   0   11.52   14.81
   3  -5   0   19.11   49.12
   3  -5  -1  136.00   65.93
  -3   5  -1  110.74   29.10
  -3   5  -1   92.18   28.41
   3   5   1   96.97   30.54
   3  -5  -1  117.98   67.24
   3  -5  -2  280.33   96.58
  -3   5  -2  251.92   45.30
   3   5   2  173.95   41.11
  -3   5  -2  173.37   39.39
   3  -5  -2  282.08  104.54
   3  -5  -3   18.04   41.05
  -3   5  -3  166.49   36.88
   3   5   3  184.05   40.20
  -3   5  -3  104.58   30.26
   3  -5  -3  186.10   84.46
   3  -5  -4  111.60   63.60
  -3   5  -4   73.43   25.75
   3   5   4   95.06   30.17
  -3   5  -4  124.74   31.23
   3  -5  -4  148.79   77.55
   3  -5  -5  363.06  114.38
  -3   5  -5  415.76   62.61
  -3   5  -5  318.72   52.43
   3   5   5  192.56   45.81
   3  -5  -5  435.32  132.78
   3  -5  -6  117.97   67.44
  -3   5  -6  161.56   39.46
   3   5   6  106.31   31.93
  -3   5  -6  127.52   32.81
   3  -5  -6  133.58   76.21
   3  -5  -7  101.06   65.10
  -3   5  -7  271.04   50.43
   3   5   7  246.79   47.10
  -3   5  -7  133.43   36.02
  -3   5  -7  237.54   50.37
   3  -5  -7  295.64  114.02
   3  -5  -8  145.30   76.19
  -3   5  -8  180.81   43.00
   3  -5  -8   23.26   43.60
   3  -5  -9  297.16  110.12
  -3   5  -9  205.40   46.62
   3  -5  -9  354.76  114.25
  -3   5  -9  187.28   46.14
   3  -5  -9  214.31   97.92
   3  -5 -10   64.85   55.65
  -3   5 -10   66.43   26.46
  -3   5 -10   50.54   25.20
   3  -5 -10   19.84   36.20
   3  -5 -10   24.18   31.24
  -3   5 -11   72.91   26.98
   3  -5 -11   19.93   25.84
  -3   5 -11   51.41   26.68
   3  -5 -11   65.86   56.52
  -3   5 -12   -5.28   11.75
   3  -5 -12  -19.86    0.41
  -3   5 -12   -5.79   14.89
   3  -5 -12  -22.26    0.41
  -3   5 -13  261.50   45.77
  -3   5 -13  175.75   43.79
   3  -5 -13  217.35   92.29
  -3   5 -13  181.24   46.58
   3  -5 -13   25.32   47.49
   3  -5 -13  179.99   96.60
  -3   5 -14   74.00   25.04
  -3   5 -14  101.85   33.65
   3  -5 -14  118.65   67.53
  -3   5 -14  117.54   38.30
   3  -5 -14   76.11   65.51
   3  -5 -14   90.64   65.42
  -3   5 -15   75.08   29.65
  -3   5 -15   69.83   24.11
   3  -5 -15   25.28   46.20
  -3   5 -16   37.30   20.68
  -3   5 -16   36.73   18.32
   3  -5 -16   19.87   36.18
   3  -5 -16   24.95   32.14
  -3   5 -17  209.73   42.74
   3  -5 -17  311.19  111.71
  -3   5 -18  534.31   73.16
  -3   5 -18  577.55   86.42
  -3   5 -19  159.62   40.96
  -3   5 -19  127.14   32.37
  -3   5 -19  211.56   49.48
  -3   5 -20  174.10   36.75
  -3   5 -21  112.59   28.97
   3  -5 -22  353.17   57.09
  -3   5 -22  331.87   50.87
   3  -5 -23    3.77    8.40
  -3   5 -23    9.05   10.97
   3  -5 -24  115.12   29.38
  -3   5 -24   75.71   21.77
   3  -5 -25  201.85   37.41
  -3   5 -25  183.14   31.30
   3  -5 -26  100.69   25.52
   3  -5 -27   72.84   20.79
   3  -5 -28   25.22   10.95
  -3  -6 -25   20.49   10.65
  -3  -6 -24   82.63   22.43
  -3  -6 -23   15.15   12.96
  -3  -6 -22   30.30   18.48
  -3  -6 -21  110.16   29.73
  -3   6  20   34.83   15.06
  -3  -6 -20   23.69   16.18
  -3   6  19   38.34   16.64
  -3   6  18   17.25   13.35
  -3   6  17  242.16   44.48
  -3   6  16   61.68   23.63
  -3   6  15   40.10   19.48
   3   6 -14  302.90   51.41
  -3   6  14  219.14   44.87
   3   6 -13  226.50   44.28
  -3   6  13  148.20   37.05
   3   6 -12  261.08   48.84
  -3   6  12  211.09   44.20
  -3   6  11  113.47   32.22
  -3   6  10  501.71   72.83
  -3   6   9  159.02   37.60
  -3   6   8    8.85   11.39
  -3   6   7    4.43   11.38
  -3   6   6  110.54   32.06
   3   6  -6  179.81   40.56
   3   6  -5  312.47   54.99
  -3   6   5  198.35   43.46
  -3   6   4   35.22   18.89
   3   6  -4   28.42   19.38
  -3   6   3   13.19   14.98
   3   6  -3   14.24   14.97
  -3   6   2   13.15   15.95
   3   6  -2    4.76   17.32
   3  -6   2   20.05   25.78
  -3   6   1  157.73   39.09
   3   6  -1  214.64   46.56
   3   6   0   28.65   23.06
  -3   6   0   30.62   21.87
   3  -6   0   42.73   47.60
   3   6   1  153.12   41.41
  -3   6  -1  235.82   48.02
   3  -6  -1  109.33   70.01
   3  -6  -1  268.10   95.56
   3   6   2   28.78   20.45
  -3   6  -2   -8.73   21.00
   3  -6  -2   22.44   28.83
  -3   6  -3   37.95   18.92
   3   6   3   43.27   22.41
  -3   6  -3   30.48   19.53
   3  -6  -3   45.92   41.80
   3  -6  -3   19.16   24.74
  -3   6  -4   48.24   21.90
  -3   6  -4   13.07   13.83
   3   6   4   24.08   18.64
   3  -6  -4   23.43   42.62
   3  -6  -4   59.19   43.94
  -3   6  -5  254.08   49.05
   3   6   5  246.13   50.29
  -3   6  -5  244.39   48.08
   3  -6  -5  190.83   93.57
   3  -6  -5  283.46  102.23
  -3   6  -6  149.46   37.70
   3   6   6  169.44   40.89
  -3   6  -6  144.13   40.58
   3  -6  -6  267.92  113.39
   3  -6  -6  165.70   80.62
  -3   6  -7    4.79   10.66
   3   6   7   -4.84   12.45
   3  -6  -7   19.67   25.28
  -3   6  -7   16.84   17.67
   3  -6  -7  -24.65    0.31
   3  -6  -7   21.12   27.14
  -3   6  -8    9.77   14.03
   3   6   8    4.84    8.80
   3  -6  -8  -19.51    0.31
  -3   6  -8   11.33   17.83
   3  -6  -8   24.88   31.97
   3  -6  -8  -21.54    0.31
  -3   6  -9   94.21   31.97
   3   6   9  144.95   38.92
   3  -6  -9  154.29   74.93
  -3   6  -9  142.57   41.22
   3  -6  -9  226.56  102.72
   3  -6  -9  347.56  118.79
  -3   6 -10  551.32   74.37
  -3   6 -10  538.03   78.53
   3  -6 -10  613.76  156.19
  -3   6 -11  161.29   40.07
   3   6  11   66.67   28.33
  -3   6 -11  125.83   39.57
  -3   6 -12  282.32   53.05
  -3   6 -12  268.04   46.95
   3   6  12  145.68   40.50
  -3   6 -12  278.48   57.86
  -3   6 -13  185.34   47.36
  -3   6 -13  282.80   48.17
   3   6  13  226.18   48.00
  -3   6 -14  294.51   48.50
   3   6  14  202.88   47.34
  -3   6 -14  292.59   59.57
  -3   6 -15   54.83   20.91
   3   6  15   48.13   22.18
  -3   6 -15  118.30   38.08
  -3   6 -16   49.13   18.91
  -3   6 -17  227.62   40.76
  -3   6 -18   37.89   16.54
   3  -6 -18   56.07   19.68
   3  -6 -19   40.49   16.73
  -3   6 -19   26.39   14.36
   3  -6 -20   40.57   16.46
  -3   6 -20   37.45   15.23
   3  -6 -21  135.99   28.02
  -3   6 -21  138.07   26.83
   3  -6 -22   40.96   14.80
   3  -6 -23   29.41   11.95
   3  -6 -24   68.22   16.60
  -3  -7 -22   -3.27    5.56
  -3  -7 -21   13.82   10.19
  -3  -7 -20   38.76   14.61
  -3  -7 -19  120.07   26.38
  -3  -7 -18   78.37   22.56
  -3  -7 -17   78.43   23.59
  -3   7  14  104.68   25.47
  -3   7  13   60.66   20.69
  -3   7  12   35.32   16.69
  -3   7  11   47.13   19.63
  -3   7  10   66.47   22.06
  -3   7   9   50.54   20.00
  -3   7   8  200.24   39.78
  -3   7   7   45.43   19.72
  -3   7   6  161.68   36.44
  -3   7   5  198.90   41.26
  -3   7   4  212.64   42.85
  -3   7   3   79.30   28.27
   3   7  -3   55.75   25.66
  -3   7   3   62.21   23.34
  -3   7   2  187.00   41.12
   3   7  -2  233.04   46.57
  -3   7   2  192.95   41.95
  -3   7   1   43.81   22.53
   3   7  -1   21.68   19.56
   3   7   0  -13.06   25.64
  -3   7   0   -4.46    9.93
   3   7   1   56.69   26.65
  -3   7  -1   67.53   26.40
  -3   7  -1   64.32   24.74
   3   7   2  239.70   47.48
  -3   7  -2  182.16   42.74
  -3   7  -2  268.62   51.64
   3   7   3   39.07   22.53
  -3   7  -3   31.51   19.85
  -3   7  -3   76.86   27.78
   3   7   4  185.51   42.70
  -3   7  -4  258.54   52.34
   3   7   5  162.43   38.73
  -3   7  -5  226.53   47.90
  -3   7  -6  198.25   45.83
  -3   7  -7   84.27   29.78
  -3   7  -8  197.59   46.55
  -3   7  -9   83.17   30.71
  -3   7 -10   38.69   16.91
  -3   7 -10   77.08   29.23
  -3   7 -11   77.60   22.43
  -3  -7  11   85.10   26.54
  -3   7 -11   51.88   26.90
  -3   7 -12   29.60   14.86
  -3  -7  12   30.04   14.99
  -3   7 -12   22.93   19.65
  -3   7 -13   61.42   19.45
  -3  -7  13   61.11   19.89
  -3   7 -13   57.47   26.98
  -3   7 -14  125.08   27.13
  -3   7 -14  177.47   40.01
  -3   7 -15  127.26   25.64
  -3   7 -15  120.05   32.48
  -3   7 -16   30.03   17.52
  -3  -8  -8    8.40   12.48
  -3  -8  -7   18.17   15.13
  -3   8   1   83.69   22.81
  -3   8   0   90.09   23.46
  -3   8  -1   86.18   23.70
  -3   8  -2   40.20   18.43
  -3   8  -3   89.08   24.64
  -3   8  -4  181.33   36.36
  -3   8  -5   26.12   15.81
  -3   8  -6   -3.27   11.10
  -3  -8   7   18.20   11.80
  -3   8  -7   32.32   16.69
  -3  -8   8   50.36   18.80
  -3   8  -8   19.06   14.30
  -3  -8   9   10.06   11.21
  -3   8  -9    3.09    8.89
  -3  -8  10   15.24   10.95
  -3   8 -10   41.70   17.61
  -3  -8  11   19.36   10.01
  -3   8 -11   39.78   16.42
  -3   8 -12   24.11   14.70
  -3   8 -13    2.49    8.45
  -3  -9   0   31.68   10.50
   4   0   0   13.94   17.94
   4   0   1 1637.34  203.19
   4   0  -1  498.91  130.09
   4   0  -2  -14.58    0.98
   4   0   2  -13.35   24.28
   4   0  -3  134.39   61.40
   4   0  -4  368.68   85.68
   4   0  -4  611.58  133.85
   4   0  -5  169.53   57.32
   4   0  -5  313.29   95.51
   4   0  -6   -9.84   17.89
   4   0  -7  380.00   88.62
   4   0  -8  161.93   58.31
   4   0  -9   11.46   20.83
   4   0  -9    7.33    9.42
   4   0  -9  -17.29    0.34
  -4   0 -10   -3.74    8.32
   4   0 -10  -12.21   15.69
   4   0 -10   -3.77    4.85
   4   0 -10  -17.72    0.31
  -4   0 -11  215.03   42.15
   4   0 -11  286.59   86.73
   4   0 -11  213.87   41.66
   4   0 -11  199.47   85.41
   4   0 -12  426.57   63.70
   4   0 -12  318.40   95.83
  -4   0 -12  510.85   68.60
  -4   0 -13   21.33   15.67
  -4   0 -13   57.09   24.11
   4   0 -13   43.98   37.74
   4   0 -13   29.24   17.12
  -4   0 -14    4.45    9.90
  -4   0 -14    8.50   12.21
   4   0 -14    4.33    7.88
  -4   0 -15  166.63   40.61
  -4   0 -15  185.66   43.62
   4   0 -15  139.39   36.92
  -4   0 -16  441.50   68.91
  -4   0 -16  336.00   63.43
  -4   0 -17  282.69   55.12
  -4   0 -17  333.33   61.11
   4   0 -17  285.74   56.47
  -4   0 -18   98.25   39.23
   4   0 -18   60.05   25.40
  -4   0 -19  615.35   88.36
   4   0 -19  555.48   82.11
  -4   0 -20   46.34   33.13
   4   0 -20   21.01   15.20
  -4   0 -21   31.96   20.78
   4   0 -21   42.62   21.88
   4   0 -22   10.72   16.88
  -4   0 -22    5.31   11.84
   4   0 -23  104.22   29.77
  -4   0 -23  177.18   52.66
   4   0 -23  133.83   37.52
  -4   0 -23  146.87   40.34
   4   0 -24  211.13   42.73
  -4   0 -24  307.86   67.46
   4   0 -24  201.63   46.90
   4   0 -25   -3.89    7.08
   4   0 -25   -5.20    9.46
   4   0 -26   11.13   12.64
   4   0 -26   10.08   15.88
   4   0 -27  328.20   58.78
   4   0 -28   77.59   27.42
   4   0 -29    4.24   12.18
   4   0 -30   61.46   22.49
   4   0 -31  455.59   61.73
   4   0 -32    5.88   11.34
   4   0 -33   -6.46   24.61
   4   0 -33   29.09   13.62
   4   0 -34   12.61   16.84
   4   1 -32   40.71   17.32
   4   1 -31   35.22   17.14
   4   1 -30   29.04   17.57
   4   1 -29   88.97   28.67
   4   1 -28    4.38   13.80
   4   1 -27  144.42   38.27
  -4  -1 -26  214.73   54.78
   4   1 -26  209.50   45.73
  -4  -1 -26  196.95   45.40
  -4  -1 -25  164.03   41.51
  -4  -1 -25  210.09   56.06
   4   1 -25  141.30   38.98
  -4  -1 -24   46.59   23.30
  -4  -1 -24   64.10   39.72
   4   1 -24   46.49   23.25
  -4  -1 -23  233.80   52.91
  -4  -1 -23  396.44   69.16
   4   1 -23  250.86   53.44
  -4  -1 -22  101.21   41.41
   4   1 -22   57.62   25.65
  -4  -1 -21   10.08   24.25
   4   1 -21   10.44   13.44
  -4  -1 -20   44.79   28.73
   4   1 -20   36.13   20.08
  -4  -1 -19  332.37   61.44
   4   1 -19  324.23   59.93
  -4  -1 -19  336.63   62.98
  -4  -1 -18  237.96   50.60
  -4  -1 -18  267.41   53.49
   4   1 -18  177.98   44.46
  -4  -1 -17   64.39   26.04
  -4  -1 -17   60.06   27.55
   4   1 -17   43.17   22.55
  -4  -1 -16  749.66   92.18
   4   1 -16  630.20   87.94
  -4  -1 -16  765.95   95.10
  -4  -1 -15  179.09   39.51
  -4  -1 -15  140.14   37.17
   4   1 -15  151.68   37.44
  -4  -1 -14  265.16   49.42
   4   1 -14  301.33   52.91
  -4   1  14  259.12   78.51
  -4  -1 -14  278.51   51.78
  -4  -1 -13  320.13   53.02
  -4   1  13  258.92   82.67
   4   1 -13  303.13   51.88
  -4  -1 -13  322.82   54.86
  -4  -1 -12  607.09   74.47
   4   1 -12  592.64   74.39
  -4   1  12  720.00  137.80
  -4  -1 -12  395.12   65.69
  -4  -1 -11  451.67   62.42
   4   1 -11  452.94   63.27
  -4  -1 -11  455.82   64.80
  -4   1  11  271.30   87.14
  -4  -1 -10   59.95   22.24
   4   1 -10  112.45   28.63
   4   1  -9  309.78   50.35
   4  -1   8  348.74   88.96
   4   1  -7  233.25   65.74
   4  -1   7  612.23  116.39
   4   1  -6  127.41   45.93
   4  -1   6  232.53   72.90
   4   1  -5  102.27   39.57
   4  -1   5  151.18   58.94
   4   1  -4 1204.02  153.24
   4  -1   4 2000.54  238.23
   4   1  -3  213.38   53.17
   4  -1   3  675.86  126.61
   4   1  -2 1071.94  132.92
   4  -1   2 1869.02  227.78
   4  -1   1  845.56  156.57
   4  -1   0  764.92  149.97
   4  -1  -1  745.25  152.58
   4  -1  -2 1175.85  196.93
   4  -1  -3  657.40  145.41
   4  -1  -4 2102.72  281.51
   4  -1  -5   65.87   47.54
   4  -1  -6  135.21   65.84
   4  -1  -7  274.21   82.36
   4  -1  -8  466.75  109.08
   4  -1  -9  250.45   45.37
   4  -1  -9  295.69   89.94
   4  -1  -9  269.66   94.19
   4  -1 -10  139.15   64.86
   4  -1 -10  102.25   28.02
   4  -1 -10   73.75   53.46
   4  -1 -11  410.58   59.97
   4  -1 -11  362.37  103.70
  -4   1 -11  356.25   96.52
   4  -1 -11  282.14  103.07
   4  -1 -12  838.21   92.87
   4  -1 -12  625.00  142.92
  -4   1 -12  673.57  142.23
   4  -1 -12  653.89  166.78
  -4   1 -13  175.87   67.07
   4  -1 -13  280.86   50.05
   4  -1 -13  257.10   96.34
   4  -1 -13  394.12  120.15
   4  -1 -14  338.86   54.63
  -4   1 -14  179.36   66.18
   4  -1 -14  219.70   86.26
   4  -1 -14  341.31  111.12
  -4   1 -15   67.84   41.83
   4  -1 -15  195.67   82.78
   4  -1 -15  117.02   32.11
   4  -1 -15  162.90   78.88
   4  -1 -16  766.43   94.96
   4  -1 -16  520.50  148.80
   4  -1 -17   38.69   18.87
   4  -1 -17   81.97   64.56
   4  -1 -18  148.20   67.35
   4  -1 -18  214.23   46.82
   4  -1 -19  357.21   62.43
   4  -1 -20   36.37   22.29
   4  -1 -21    5.25   13.51
  -4   1 -22   28.74   16.01
   4  -1 -22   47.41   23.57
  -4   1 -23  287.41   48.83
   4  -1 -23  257.35   54.48
   4  -1 -24   98.40   32.65
   4  -1 -25  145.82   35.84
   4  -1 -25   85.94   29.35
   4  -1 -26  217.70   44.13
   4  -1 -26  194.84   45.30
   4  -1 -27  156.76   35.47
   4  -1 -27  116.00   35.06
   4  -1 -28   32.46   16.80
   4  -1 -28   17.54   16.99
   4  -1 -29   80.64   24.34
   4  -1 -29  113.18   30.54
   4  -1 -30   43.48   20.52
   4  -1 -31   19.14   14.84
   4  -1 -32    2.34   26.94
   4  -1 -32   53.94   17.46
   4  -1 -33  -12.55   21.01
   4   2 -30   17.77   13.24
   4   2 -29   78.03   25.26
   4   2 -28   60.38   22.69
  -4  -2 -28   71.54   24.62
  -4  -2 -27   25.09   17.14
   4   2 -27   40.93   19.10
  -4  -2 -26  348.90   59.62
   4   2 -26  252.43   50.69
  -4  -2 -26  354.29   58.92
  -4  -2 -25  131.63   39.46
   4   2 -25   27.30   16.81
  -4  -2 -24  137.49   42.55
   4   2 -24  174.37   40.76
   4   2 -23   48.24   22.66
  -4  -2 -23   63.85   33.36
  -4  -2 -22   64.98   31.37
   4   2 -22   73.22   27.06
  -4  -2 -21   69.91   27.81
  -4  -2 -21   86.60   30.65
   4   2 -21   48.95   22.25
  -4  -2 -20  106.57   34.51
  -4  -2 -20   48.74   25.50
   4   2 -20   58.61   25.51
  -4  -2 -19  155.26   39.25
  -4  -2 -19  198.65   46.50
   4   2 -19  202.83   44.42
  -4  -2 -18  313.37   56.18
   4   2 -18  294.39   55.47
  -4  -2 -18  369.90   64.43
  -4  -2 -17  243.07   48.53
   4   2 -17  274.01   52.40
  -4  -2 -17  366.53   61.51
  -4  -2 -16  134.24   34.90
  -4  -2 -16  110.56   35.97
   4   2 -16  149.10   36.95
  -4  -2 -15  464.07   65.99
   4   2 -15  477.11   68.12
  -4  -2 -15  370.14   65.93
  -4  -2 -14  906.77  103.14
  -4   2  14  755.25  150.30
   4   2 -14 1034.96  109.63
  -4  -2 -14  929.22  109.95
  -4  -2 -13  260.44   46.16
  -4  -2 -13  272.76   48.31
   4   2 -13  285.83   51.86
  -4   2  13  249.94   82.29
  -4  -2 -13  379.18   60.01
  -4  -2 -12   45.57   18.83
  -4  -2 -12   45.46   17.68
  -4  -2 -12   51.90   22.45
   4   2 -12   35.54   17.85
  -4   2  12   56.62   40.79
  -4   2  11  172.15   72.20
  -4  -2 -11  202.09   38.00
   4   2 -11  294.71   46.60
  -4  -2 -11   78.57   28.17
  -4  -2 -10  497.24   68.68
   4   2 -10  548.44   71.04
  -4  -2 -10  537.89   72.38
  -4  -2  -9  247.90   43.60
   4   2  -9  330.88   49.17
  -4   2   9  116.05   60.93
  -4  -2  -9  297.69   47.73
   4  -2   9   81.42   45.01
  -4  -2  -8  165.58   36.13
  -4  -2  -8  157.72   34.19
  -4   2   8  251.23   83.68
   4   2  -8  175.38   36.45
   4  -2   8  247.05   75.45
  -4   2   7   89.36   53.30
   4  -2   7  223.76   75.58
  -4  -2  -6  320.35   50.60
  -4   2   6  237.95   85.91
   4  -2   6  289.31   89.24
  -4   2   5  134.42   64.40
   4  -2   5  143.59   61.97
  -4   2   4  253.84   89.36
   4  -2   4  562.30  125.72
  -4   2   3  253.17   86.20
   4  -2   3  395.63  105.72
  -4   2   2  683.39  151.82
   4  -2   2 1029.88  177.52
  -4   2   1 1704.98  234.15
   4  -2   1 1080.19  199.08
  -4   2   0  267.65   89.01
   4  -2   0  198.15   78.16
   4  -2  -1 1236.27  209.77
   4  -2  -2 1006.16  189.22
  -4   2  -3  325.15  101.29
   4  -2  -3  639.90  147.47
  -4   2  -4  118.26   58.85
  -4   2  -4  228.71   41.98
  -4   2  -5   87.00   25.48
  -4   2  -5  103.27   57.24
   4  -2  -5  111.92   63.75
  -4  -2   6  375.42   56.43
  -4   2  -6  278.52   91.99
  -4   2  -6  382.55   57.74
   4  -2  -6  363.47  115.52
  -4  -2   7  236.38   44.76
  -4   2  -7  205.10   77.79
  -4   2  -7  387.26   56.50
  -4  -2   8  166.47   35.37
  -4   2  -8  101.57   53.87
   4  -2  -8  169.00   35.70
  -4  -2   9  329.19   52.48
   4  -2  -9  315.83   51.32
  -4   2  -9  298.57   90.65
   4  -2  -9  411.12  111.86
   4  -2  -9  428.76  130.61
  -4  -2  10  438.70   64.53
  -4   2 -10  453.00  116.14
   4  -2 -10  582.35   71.71
   4  -2 -10  457.87  125.76
   4  -2 -10  752.63  171.44
  -4   2 -11  140.16   61.60
  -4  -2  11  222.90   41.80
   4  -2 -11  277.13   47.31
   4  -2 -11  100.97   62.98
   4  -2 -12   34.56   31.49
   4  -2 -12   52.42   20.21
  -4   2 -12   13.81   25.20
   4  -2 -12   21.75   28.05
   4  -2 -13  291.54   50.02
  -4   2 -13  148.72   64.52
   4  -2 -13  196.09   87.09
   4  -2 -13  153.96   81.42
  -4   2 -14  720.50  151.63
   4  -2 -14 1255.84  120.36
   4  -2 -14  834.62  184.69
   4  -2 -14  952.31  205.90
   4  -2 -15  325.00   55.97
   4  -2 -15  309.04  107.41
   4  -2 -15  219.89   96.08
   4  -2 -16   20.10   73.89
   4  -2 -16  206.71   44.00
   4  -2 -16  153.83   80.64
   4  -2 -17  303.06  101.87
   4  -2 -17  349.24   58.50
   4  -2 -17  207.72   94.64
   4  -2 -17  175.83   95.81
   4  -2 -18  501.28  130.19
   4  -2 -18  337.53   58.85
   4  -2 -18  277.24  108.67
   4  -2 -18  260.73  103.34
   4  -2 -19  159.73   73.54
   4  -2 -19  235.16   47.63
   4  -2 -19  169.67   83.02
   4  -2 -20   88.97   30.25
   4  -2 -20   51.83   38.81
  -4   2 -21   28.12   17.17
   4  -2 -21   34.64   19.20
  -4   2 -22   53.78   21.93
   4  -2 -22   64.06   24.86
  -4   2 -23   83.80   26.47
   4  -2 -23   82.66   28.55
  -4   2 -24  176.48   37.59
   4  -2 -24  170.74   41.79
   4  -2 -25   59.52   26.64
   4  -2 -25   59.44   24.58
   4  -2 -26  228.68   45.46
   4  -2 -26  253.14   49.54
   4  -2 -27   27.97   17.90
   4  -2 -27   28.67   16.76
   4  -2 -28   29.30   17.77
   4  -2 -28   37.67   18.26
   4  -2 -29   29.20   30.43
   4  -2 -29   78.69   23.31
   4  -2 -29   37.14   18.70
   4  -2 -30    8.55   10.98
   4  -2 -30   -2.93    8.43
   4  -2 -31    3.97   19.11
   4  -2 -31   11.83    9.14
   4  -2 -31    7.35    8.93
   4  -2 -32  190.58   29.34
  -4  -3 -29  528.54   64.00
  -4  -3 -28   62.59   22.03
  -4  -3 -24   52.07   24.46
   4   3 -24   26.95   17.32
  -4  -3 -23   44.14   24.28
  -4  -3 -23   54.74   26.53
   4   3 -23   36.15   18.12
  -4  -3 -22   80.00   28.76
  -4  -3 -22   30.97   21.28
   4   3 -22   53.81   20.91
  -4  -3 -21  342.36   56.07
   4   3 -21  312.71   54.62
  -4  -3 -21  417.83   69.27
  -4  -3 -20  168.74   37.75
  -4  -3 -20  214.92   47.95
   4   3 -20  162.17   38.04
  -4  -3 -19    3.91   12.33
  -4  -3 -19    5.40   13.89
   4   3 -19    4.27    9.52
   4   3 -18   29.79   18.30
  -4  -3 -18   43.00   24.05
   4   3 -17  586.45   69.72
  -4  -3 -17  143.50   43.82
   4   3 -16  336.04   56.91
  -4  -3 -16  324.05   60.43
   4   3 -15   77.26   25.84
  -4  -3 -15  112.47   34.08
  -4  -3 -14  352.32   54.74
   4   3 -14  333.59   56.09
  -4  -3 -14  357.51   62.39
  -4  -3 -13  404.12   58.93
   4   3 -13  436.54   61.01
  -4  -3 -13  235.96   53.05
  -4  -3 -12  195.73   40.33
   4   3 -12  187.40   39.44
  -4  -3 -12  255.33   49.51
  -4  -3 -11  175.46   38.49
   4   3 -11  166.96   36.95
  -4  -3 -11  227.64   45.21
  -4  -3 -10  375.38   58.96
   4   3 -10  338.69   54.59
  -4  -3 -10  410.77   62.07
  -4  -3  -9  582.03   76.68
  -4   3   9  535.65  136.76
   4   3  -9  560.39   71.67
  -4  -3  -8  356.19   56.72
  -4   3   8  285.58   98.98
   4   3  -8  301.35   49.21
   4  -3   8  251.57   85.72
  -4  -3  -7  501.47   69.87
   4   3  -7  480.53   63.18
  -4   3   7  420.31  119.09
   4  -3   7  419.43  114.32
  -4  -3  -6  259.46   49.11
   4   3  -6  317.27   47.12
  -4   3   6  286.15   96.50
   4  -3   6  326.16  100.42
  -4  -3  -5  445.46   65.74
   4   3  -5  426.38   57.44
   4  -3   5  270.19   99.20
  -4  -3  -4   45.45   20.07
  -4   3   4   33.53   30.60
   4  -3   4   34.78   38.81
  -4  -3  -3  215.05   43.62
  -4   3   3  234.47   84.75
  -4   3   2  217.44   84.63
  -4   3   1  150.35   71.97
  -4   3   0   33.37   37.21
  -4   3  -1  112.32   28.90
  -4  -3   2  409.27   61.75
  -4   3  -2  341.28   54.45
  -4  -3   3  175.94   39.04
  -4   3  -3  141.64   34.26
  -4  -3   4   25.19   17.16
  -4   3  -4   27.91   15.47
  -4   3  -4   16.63   30.27
  -4  -3   5  379.03   61.33
  -4   3  -5  393.35   61.90
  -4  -3   6  329.19   57.63
  -4   3  -6  415.81  118.73
  -4   3  -6  576.44   73.92
  -4  -3   7  638.08   77.98
  -4   3  -7  447.73  122.05
  -4   3  -7  428.64   69.03
  -4  -3   8  371.43   59.43
  -4   3  -8  463.12  120.80
  -4   3  -8  300.76   56.94
  -4  -3   9  538.30   74.40
  -4   3  -9  493.58  129.01
   4  -3  -9  518.00   69.08
   4  -3  -9  551.96  143.00
  -4   3  -9  598.54   82.37
  -4  -3  10  238.13   48.17
   4  -3 -10  382.31   55.70
   4  -3 -10  263.92   99.32
  -4   3 -10  351.65   61.29
   4  -3 -10  382.25  132.05
  -4  -3  11  218.88   44.94
   4  -3 -11  269.36   46.01
   4  -3 -11  193.15   83.79
  -4   3 -11  194.28   45.84
   4  -3 -11  194.12   94.84
  -4  -3  12  145.90   36.03
   4  -3 -12  393.40  121.98
  -4   3 -12  221.01   48.79
   4  -3 -12  211.62   41.55
   4  -3 -12  295.06  114.73
   4  -3 -13  432.23   63.91
   4  -3 -13  399.20  129.35
  -4   3 -13  432.44   71.36
   4  -3 -13  567.17  161.38
   4  -3 -14  342.12   56.94
   4  -3 -14  426.90  132.93
   4  -3 -14  347.19  125.88
   4  -3 -15   40.46   37.18
   4  -3 -15  125.08   75.97
   4  -3 -15   91.69   28.38
   4  -3 -15   99.05   71.37
   4  -3 -16  285.94  104.45
   4  -3 -16  339.56   57.06
   4  -3 -16  427.34  131.01
   4  -3 -16  367.10  131.87
   4  -3 -17  554.06  147.60
   4  -3 -17  576.54   78.40
   4  -3 -17  633.50  163.82
   4  -3 -17  527.38  156.19
   4  -3 -18   61.09   45.40
  -4   3 -18   31.45   20.38
   4  -3 -18   88.59   63.69
   4  -3 -18   30.33   18.66
   4  -3 -18   92.09   59.23
  -4   3 -19    5.16    9.38
   4  -3 -19   13.03   13.67
   4  -3 -19  -22.10    0.25
   4  -3 -19  -19.93    0.25
  -4   3 -20  205.74   45.55
   4  -3 -20  199.05   42.93
   4  -3 -20  213.35   87.51
  -4   3 -21  403.91   64.97
   4  -3 -21  359.11   59.54
  -4   3 -22   27.27   18.58
   4  -3 -22   29.24   16.23
  -4   3 -23   25.36   16.32
   4  -3 -23    8.08   10.43
  -4   3 -24   23.16   14.95
   4  -3 -24   19.32   13.22
   4  -3 -25  130.48   31.89
   4  -3 -26    6.62    9.53
   4  -3 -27   32.51   15.82
   4  -3 -28   20.23   11.80
   4  -3 -30   34.49   15.04
   4  -3 -31   25.65   11.20
  -4  -4 -29  103.59   21.80
  -4  -4 -26   70.34   24.09
  -4  -4 -25   55.84   23.27
  -4  -4 -24  154.64   37.09
  -4  -4 -23   78.70   29.17
  -4  -4 -22  111.11   32.97
  -4  -4 -21  174.64   43.58
  -4  -4 -20   85.36   30.85
  -4  -4 -19  164.48   42.84
  -4  -4 -18  109.56   35.67
  -4  -4 -17  241.57   51.54
  -4  -4 -16    5.25   11.68
  -4  -4 -15   62.27   21.58
  -4  -4 -15   77.92   29.48
  -4  -4 -14  581.70   75.41
  -4  -4 -14  506.26   79.73
  -4  -4 -13  306.40   54.35
  -4  -4 -12   94.63   29.48
  -4  -4 -11  766.03   95.11
  -4  -4 -10  380.33   63.22
  -4  -4  -9  299.34   55.39
  -4  -4  -8  326.41   59.21
  -4  -4  -7  113.04   33.17
   4  -4   7  182.22   78.14
  -4   4   0  312.06   52.42
  -4   4  -1  486.10   66.80
   4  -4  -1  216.89   92.16
  -4   4  -2  578.15   77.86
   4  -4  -2  486.86  141.05
  -4   4  -3    4.44    9.89
   4  -4  -3   41.69   53.58
  -4   4  -4  285.13   53.74
   4  -4  -4  299.62  108.41
  -4   4  -5  123.55   34.95
   4  -4  -5   87.80   63.59
  -4   4  -6  867.77  102.10
   4  -4  -6  494.76  154.27
  -4  -4   7  169.55   40.57
  -4   4  -7  121.26   36.31
   4  -4  -7  115.07   73.10
  -4  -4   8  495.45   73.48
  -4   4  -8  441.06   73.14
  -4  -4   9  442.86   70.69
  -4   4  -9  511.36   77.61
  -4  -4  10  403.33   67.04
  -4   4 -10  550.32   80.23
  -4  -4  11  734.49   91.49
  -4   4 -11  689.98   97.52
   4  -4 -11  621.30  180.49
  -4  -4  12   53.51   23.29
  -4   4 -12   53.68   25.21
  -4   4 -12   84.96   35.15
   4  -4 -12   54.28   49.49
   4  -4 -13  286.56  111.31
  -4  -4  13  269.94   49.79
  -4   4 -13  238.68   53.70
  -4   4 -13  281.63   58.41
   4  -4 -13  379.38  140.56
   4  -4 -14  244.78  104.13
  -4   4 -14  419.83   72.13
   4  -4 -14  451.04  138.96
  -4   4 -14  580.26   85.19
   4  -4 -15  133.86   86.04
   4  -4 -15  -21.65    2.65
  -4   4 -15  116.65   37.57
   4  -4 -15   79.14   67.84
   4  -4 -16  -21.80    1.62
   4  -4 -16  -25.80    1.62
   4  -4 -16  -22.15    1.62
   4  -4 -17  153.03   84.41
   4  -4 -17   21.80   62.82
  -4   4 -18   88.28   31.20
  -4   4 -19  105.55   33.13
  -4   4 -20   52.92   23.43
  -4   4 -21  190.97   42.64
  -4   4 -22   93.24   29.05
  -4   4 -23  108.78   29.68
   4  -4 -24  158.32   36.95
   4  -4 -25   58.19   21.80
   4  -4 -26   62.31   21.93
   4  -4 -27   99.49   25.63
   4  -4 -28   93.76   23.28
   4  -4 -29   67.31   17.74
   4  -4 -30   88.80   17.73
  -4  -5 -27  140.15   24.31
  -4  -5 -26   97.71   21.95
  -4  -5 -25   45.19   17.03
  -4  -5 -24  135.99   30.34
  -4  -5 -23  107.42   28.96
  -4  -5 -22   51.30   21.36
  -4  -5 -21   43.31   20.46
  -4  -5 -20  150.42   37.15
  -4  -5 -19  127.29   35.00
  -4  -5 -18  168.63   40.61
  -4  -5 -17   23.44   18.14
  -4  -5 -16  109.67   32.18
  -4  -5 -15  101.29   31.18
  -4  -5 -14  106.32   33.58
  -4  -5 -14  160.28   35.22
  -4  -5 -13  127.86   32.62
  -4  -5 -12  100.69   30.60
  -4  -5 -11    9.19   11.82
  -4  -5 -10   66.79   27.13
  -4  -5  -9  108.15   34.28
  -4  -5  -8  584.47   84.47
  -4   5   1  561.34   76.29
  -4   5   0  262.95   48.21
  -4   5   0  326.66   55.39
   4  -5   0  169.84   84.04
  -4   5  -1  512.70   67.89
  -4   5  -1  376.59   62.99
  -4   5  -2    8.63   11.10
  -4   5  -2    4.76    8.66
   4  -5  -2   22.50   40.90
  -4   5  -3   76.23   26.75
  -4   5  -3  157.17   39.56
   4  -5  -3  115.41   73.00
  -4   5  -4  502.32   74.79
  -4   5  -4  576.21   82.54
   4  -5  -4  543.31  156.36
   4  -5  -5   63.24   55.12
  -4   5  -5  129.38   36.28
  -4   5  -5  212.66   46.80
   4  -5  -5  217.08   98.53
   4  -5  -6  107.20   67.55
  -4   5  -6   34.33   22.05
  -4   5  -6   42.48   22.84
   4  -5  -6   73.72   54.78
   4  -5  -7   43.65   48.58
  -4   5  -7   30.11   17.09
  -4   5  -7   10.84   12.11
   4  -5  -7  -24.98    1.03
   4  -5  -8  554.21  152.76
  -4  -5   8  523.99   80.58
  -4   5  -8  588.28   83.15
   4  -5  -8  458.92  139.87
  -4   5  -8  529.83   84.03
   4  -5  -8  506.33  157.19
   4  -5  -9   67.39   57.87
  -4  -5   9   60.87   26.38
  -4   5  -9   57.16   26.17
   4  -5  -9   21.83   28.34
  -4   5  -9  100.66   33.94
   4  -5 -10   22.71   41.63
  -4  -5  10   93.65   30.87
  -4   5 -10   68.16   27.50
   4  -5 -10   87.22   62.89
  -4   5 -10  113.10   36.02
   4  -5 -11   22.81   41.47
  -4  -5  11   23.74   17.29
  -4   5 -11   15.80   15.18
   4  -5 -11  -21.58    1.09
  -4   5 -11   22.75   20.70
  -4  -5  12   72.35   26.55
  -4   5 -12  116.21   35.69
   4  -5 -12  106.25   67.11
  -4   5 -12   85.54   32.40
   4  -5 -12   27.96   36.34
   4  -5 -12   91.13   65.69
  -4  -5  13   72.24   25.87
  -4   5 -13  115.64   35.71
  -4   5 -13  113.74   38.54
   4  -5 -13  113.19   71.56
  -4   5 -14  155.97   40.28
  -4   5 -14  135.42   41.01
  -4   5 -15   97.09   32.38
  -4   5 -15  122.28   39.19
  -4   5 -16   64.90   26.84
  -4   5 -17    4.83   12.43
  -4   5 -20  198.33   41.09
   4  -5 -22   58.25   22.39
   4  -5 -23   81.33   23.44
   4  -5 -24  123.11   27.56
   4  -5 -25   32.09   14.36
   4  -5 -26   62.96   16.99
   4  -5 -27  132.71   22.81
  -4  -6 -24    6.27    6.70
  -4  -6 -23   79.36   18.78
  -4  -6 -22   15.86   10.56
  -4  -6 -21   10.25   10.44
  -4  -6 -20    2.83   10.30
  -4  -6 -19  101.43   26.28
  -4  -6 -18  105.22   27.72
  -4  -6 -17   31.26   16.24
  -4  -6 -16    3.63    9.32
  -4  -6 -15  179.93   37.89
  -4  -6 -14  168.97   37.51
  -4  -6 -13   85.81   27.65
  -4  -6 -12  159.68   35.96
  -4  -6 -12  156.73   36.26
  -4  -6 -11  467.81   67.17
  -4  -6 -11  394.45   60.98
  -4  -6 -10  122.26   34.30
  -4  -6 -10  123.51   32.53
  -4  -6  -9  133.22   36.15
  -4  -6  -8  234.58   49.66
  -4  -6  -7   59.46   26.58
  -4   6   0  223.41   45.55
  -4   6  -1   67.27   24.22
  -4   6  -2   71.39   22.94
  -4   6  -2  120.84   33.80
  -4   6  -3    7.90   11.36
  -4   6  -3    4.79   10.66
  -4   6  -4   61.74   22.89
  -4   6  -4   68.69   27.13
  -4   6  -5  187.19   40.54
  -4   6  -5  195.14   44.70
  -4   6  -6   21.85   16.03
  -4   6  -6   50.81   23.64
  -4   6  -7   80.24   27.31
  -4  -6   7   76.02   28.81
  -4   6  -7   56.48   25.17
  -4   6  -8  162.57   39.37
  -4  -6   8  201.14   45.57
  -4   6  -8  201.18   46.33
  -4   6  -9  145.63   36.65
  -4  -6   9  131.96   36.90
  -4   6  -9  103.14   34.29
  -4   6 -10   86.61   29.10
  -4  -6  10  147.86   36.29
  -4   6 -10  102.73   34.50
  -4  -6  11  428.91   64.62
  -4   6 -11  381.14   63.77
  -4   6 -11  498.41   75.14
  -4   6 -12  143.52   38.36
  -4  -6  12  186.47   38.91
  -4   6 -12  185.17   44.30
  -4   6 -13   39.63   19.07
  -4  -6  13   49.05   19.40
  -4   6 -13   68.53   29.03
  -4   6 -14  201.64   41.82
  -4   6 -14  166.25   43.81
   4  -6 -19   98.55   24.10
   4  -6 -20   -2.33    6.70
   4  -6 -21    4.09    5.89
   4  -6 -22   15.60    8.69
  -4  -7 -17  127.01   21.83
  -4  -7 -16  107.55   20.83
  -4  -7 -15    3.88    6.59
  -4  -7 -14   26.65   12.22
  -4  -7 -13  157.29   27.63
  -4  -7  -9   37.56   19.30
  -4  -7  -8  190.18   39.90
  -4  -7  -7  158.63   37.21
  -4  -7  -6   16.20   16.50
  -4  -7  -5    8.40   13.23
  -4  -7  -4   77.83   28.85
  -4  -7  -1   36.30   23.46
  -4  -7   0   18.23   18.56
  -4  -7   1   45.51   21.91
  -4   7  -1    6.73   12.27
  -4  -7   2   99.32   31.57
  -4   7  -2  109.49   29.98
  -4  -7   3   22.28   18.23
  -4   7  -3   40.32   20.10
  -4  -7   4   65.53   26.10
  -4   7  -4   60.25   22.61
  -4  -7   5   46.78   21.21
  -4   7  -5   11.50   13.12
  -4  -7   6    4.11   11.80
  -4   7  -6   -3.87   11.13
  -4  -7   7  231.62   45.00
  -4   7  -7  213.54   43.72
  -4  -7   8  181.81   38.19
  -4   7  -8  181.70   39.31
  -4  -7   9   20.75   14.85
  -4   7  -9   34.38   19.10
  -4  -7  10  357.57   92.84
  -4   7 -10  187.15   40.40
  -4  -7  11  202.79   36.00
  -4   7 -11  244.08   44.34
  -4  -7  12   93.69   22.80
  -4  -8  -6   58.54   18.07
  -4  -8  -5    2.42    8.81
  -4  -8  -4    2.56    9.30
  -4  -8  -3   39.94   16.65
  -4  -8   0    8.39   10.80
  -4  -8   1   11.13   11.89
  -4  -8   2   46.58   18.25
  -4  -8   3   45.33   17.42
  -4  -8   4   10.24    9.90
  -4  -8   5   -4.84    8.80
  -4  -8   6   51.56   16.44
  -4  -8   7   10.10    8.63
  -4  -8   8    8.70    8.39
  -5   0   0   -4.27    9.51
  -5   0   1    4.28   10.99
   5   0  -1  -10.08   12.96
  -5   0   2 1516.62  152.69
   5   0  -2 1705.56  209.92
  -5   0   3  214.59   43.93
  -5   0  -3  123.35   34.79
   5   0  -3  214.85   65.78
  -5   0   4   -4.30   12.35
  -5   0  -4   -4.25   10.92
   5   0  -4   11.05   14.20
  -5   0   5   43.03   20.09
  -5   0  -5   33.94   17.41
   5   0  -5   22.91   25.61
  -5   0   6  370.32   59.60
  -5   0  -6  398.15   60.01
   5   0  -6  222.07   53.80
   5   0  -6  356.53   89.35
  -5   0   7  103.29   30.07
  -5   0  -7  143.66   35.45
   5   0  -7   87.22   48.53
   5   0  -7   73.38   26.60
  -5   0   8  270.23   49.56
  -5   0  -8  210.27   43.98
   5   0  -8  301.88   54.50
   5   0  -8  196.54   73.49
  -5   0   9   -4.26   12.25
  -5   0  -9   -4.18   10.73
   5   0  -9   13.76   25.00
   5   0  -9   -4.71    8.57
  -5   0 -10  371.81   58.69
   5   0 -10  320.53   57.45
   5   0 -10  260.53   86.37
   5   0 -11  462.76   68.83
   5   0 -11  227.05   88.82
   5   0 -12  198.72   44.59
   5   0 -13   91.18   30.51
   5   0 -14  149.50   40.57
   5   0 -15  130.96   36.79
   5   0 -16    5.31    9.66
   5   0 -17  107.63   35.39
   5   0 -18  817.76  104.65
   5   0 -19   16.23   13.95
   5   0 -20  547.00   81.27
   5   0 -21   47.44   24.65
   5   0 -22 1161.07  130.65
   5   0 -23   29.69   18.11
   5   0 -24  341.05   59.48
   5   0 -25    4.48   15.23
   5   0 -26  254.87   48.95
   5   0 -27   53.86   21.31
   5   0 -28  104.57   27.50
   5   0 -29   58.86   20.33
   5   0 -30   26.33   13.23
   5   0 -31   15.00    9.19
   5   1 -31    1.90    5.45
   5   1 -30   53.06   17.65
   5   1 -29   51.68   18.43
   5   1 -28    9.84   10.35
   5   1 -27   14.61   13.31
   5   1 -26   95.50   28.80
   5   1 -25  299.36   53.18
   5   1 -24  109.02   32.35
   5   1 -23   23.84   18.45
   5   1 -22  168.53   41.80
  -5  -1 -22  150.10   40.16
   5   1 -21  470.27   73.54
  -5  -1 -21  510.80   77.56
  -5  -1 -20  326.86   60.59
   5   1 -20  312.99   58.91
  -5  -1 -19   80.04   30.29
   5   1 -19   63.35   25.86
  -5  -1 -18   80.18   30.10
   5   1 -18   26.46   21.73
   5   1 -17  353.43   64.79
  -5  -1 -17  500.05   75.21
  -5  -1 -16  220.64   48.73
   5   1 -16  135.85   40.37
  -5  -1 -15   36.10   21.17
   5   1 -15   51.49   24.04
  -5  -1 -14   11.30   10.87
  -5  -1 -14   25.20   19.46
   5   1 -14   15.23   16.01
  -5  -1 -13  506.62   68.59
   5   1 -13  459.54   72.98
  -5  -1 -13  500.12   74.91
  -5   1  13  444.88  124.54
  -5  -1 -12   23.76   15.03
  -5  -1 -12   20.22   13.82
  -5   1  12   17.22   22.17
   5   1 -12   19.62   15.51
  -5  -1 -11  183.62   41.14
  -5  -1 -11  148.77   36.60
  -5   1  11  141.01   72.50
   5   1 -11  158.84   39.76
  -5  -1 -10  364.74   58.49
   5   1 -10  359.22   59.95
  -5  -1 -10  322.82   58.17
  -5   1  10  377.22  115.73
  -5  -1  -9  576.03   77.92
   5   1  -9  568.05   78.40
  -5  -1  -9  479.92   72.14
  -5  -1  -8  298.65   52.70
   5   1  -8  280.31   52.38
  -5  -1  -8  252.38   47.55
  -5  -1  -7  253.01   48.05
  -5  -1  -7  186.61   39.52
   5   1  -7  199.69   43.36
  -5  -1  -6  118.44   30.17
  -5  -1  -6  116.18   32.43
   5   1  -6  134.77   36.14
  -5  -1  -5  668.68   86.69
   5   1  -5  649.40   90.55
  -5  -1  -5  741.37   84.03
  -5  -1  -4  635.36   82.51
   5  -1   4  525.52  138.09
  -5  -1  -3  238.18   47.44
   5  -1   3  288.01   99.65
   5  -1   2  553.61  143.63
   5  -1   1  264.73   98.95
  -5  -1   0  439.51   68.28
   5  -1   0  619.28  150.70
  -5  -1   1  379.32   61.81
   5  -1  -1  435.24  127.49
  -5  -1   2  419.42   65.03
   5  -1  -2  404.33  125.31
  -5  -1   3  288.82   53.07
   5  -1  -3  660.03  156.18
  -5  -1   4  626.90   85.06
   5  -1  -4 1011.23  200.82
  -5  -1   5  636.47   81.31
   5  -1  -5  503.28   78.87
   5  -1  -5  405.03  112.29
  -5  -1   6   52.69   22.30
   5  -1  -6   44.61   38.47
   5  -1  -6   77.27   27.75
  -5  -1   7  289.52   49.62
   5  -1  -7  122.23   62.97
   5  -1  -7   22.43   42.10
   5  -1  -7  187.87   42.13
  -5  -1   8  258.03   48.91
   5  -1  -8  287.62   52.87
   5  -1  -8  156.18   71.70
  -5  -1   9  539.19   73.89
   5  -1  -9  479.37   72.32
   5  -1  -9  383.53  112.10
  -5   1 -10  399.29  113.46
  -5  -1  10  314.48   54.27
   5  -1 -10  198.05   79.24
   5  -1 -10  276.65   52.91
   5  -1 -10  496.74  147.25
  -5  -1  11  182.61   39.96
   5  -1 -11  120.15   63.47
   5  -1 -11  145.69   38.23
   5  -1 -11  239.75  107.36
  -5   1 -11  254.90   90.79
  -5  -1  12   24.92   15.11
  -5   1 -12   16.56   30.10
   5  -1 -12  -17.78    0.63
   5  -1 -12    9.90   12.73
   5  -1 -12  -24.25    0.63
  -5   1 -13  411.14  117.52
   5  -1 -13  488.56   73.84
   5  -1 -13  461.64  129.52
   5  -1 -13  366.70  133.37
   5  -1 -14  -19.07    0.32
   5  -1 -14    5.12   11.39
   5  -1 -15   19.59   25.34
   5  -1 -15   67.44   26.83
   5  -1 -16  262.86   53.82
   5  -1 -17  440.89   72.43
   5  -1 -18   74.62   28.72
   5  -1 -19   53.09   26.68
   5  -1 -20  335.55   61.47
   5  -1 -21  539.09   79.15
   5  -1 -22  203.98   45.66
   5  -1 -23   19.13   16.31
   5  -1 -24   59.80   22.54
   5  -1 -24   86.50   29.65
   5  -1 -25  219.05   41.08
   5  -1 -25  261.22   47.69
   5  -1 -26  143.30   35.76
   5  -1 -27    3.65   10.49
   5  -1 -28   19.64   13.37
   5  -1 -29   77.22   22.10
   5  -1 -30  -16.44   23.00
   5  -1 -30   26.36   13.07
   5  -1 -31    7.50    6.83
   5   2 -27   66.29   21.36
   5   2 -26   -3.38   10.63
   5   2 -25    3.67   10.56
  -5  -2 -25   11.77   13.34
   5   2 -24   35.64   18.53
  -5  -2 -24   38.22   19.84
   5   2 -23  315.92   54.98
  -5  -2 -23  344.61   60.19
  -5  -2 -22    4.78   10.66
   5   2 -22   17.68   15.04
  -5  -2 -21   24.85   19.23
   5   2 -21   22.96   16.77
  -5  -2 -20  214.52   46.16
   5   2 -20  146.85   38.51
   5   2 -19  590.73   79.74
  -5  -2 -19  430.83   73.69
  -5  -2 -18   26.14   17.93
   5   2 -18   44.16   22.85
  -5  -2 -17  151.57   41.22
   5   2 -17  227.11   47.95
  -5  -2 -16   20.72   16.31
   5   2 -16   -4.93    8.96
   5   2 -15  597.39   86.51
  -5  -2 -15  735.66   94.36
  -5  -2 -14   27.06   16.66
  -5  -2 -14   40.08   23.34
   5   2 -14   48.38   23.39
  -5  -2 -13   24.30   16.63
  -5  -2 -13   48.87   21.89
  -5   2  13   16.94   37.77
   5   2 -13   47.84   25.46
  -5  -2 -12   62.89   23.77
  -5  -2 -12   52.22   23.11
  -5   2  12   34.94   39.06
   5   2 -12   47.21   22.17
  -5   2  11  250.70   99.52
  -5  -2 -11  447.47   67.16
   5   2 -11  413.95   67.43
  -5  -2 -11  505.16   72.01
  -5  -2 -10  298.36   52.34
  -5   2  10  127.49   68.36
  -5  -2 -10  296.57   52.13
   5   2 -10  210.38   45.31
  -5  -2  -9   17.81   15.20
  -5  -2  -9   29.76   17.34
  -5   2   9   18.41   23.70
   5   2  -9   18.02   14.25
  -5  -2  -8  240.09   45.10
  -5  -2  -8  247.56   49.71
  -5   2   8  131.09   69.73
   5   2  -8  200.09   43.15
  -5  -2  -7  186.29   38.72
  -5  -2  -7  204.16   43.75
  -5   2   7  113.97   65.96
   5   2  -7  202.53   42.96
   5  -2   7  262.80   92.97
  -5   2   6  114.36   70.72
  -5  -2  -6  251.00   49.37
   5   2  -6  222.63   44.67
   5  -2   6  137.71   67.86
  -5  -2  -5  595.78   80.96
  -5   2   5  731.18  161.50
   5   2  -5  524.77   75.90
   5  -2   5  607.30  147.13
  -5  -2  -4  377.55   61.54
  -5   2   4  346.51  115.38
   5   2  -4  267.39   53.74
   5  -2   4  239.63   91.20
  -5  -2  -3  484.75   70.96
  -5   2   3  290.53  103.72
   5  -2   3  359.21  115.07
  -5   2   2  -19.35    1.36
   5  -2   2  -19.43    1.36
  -5   2   1  618.38  159.17
   5  -2   1  840.17  179.60
  -5   2   0  231.52   94.21
  -5  -2   0  269.55   51.24
   5  -2   0  143.38   80.66
  -5  -2   1  679.90   90.86
   5  -2  -1  845.24  184.81
  -5  -2   2    9.33   13.44
   5  -2  -2   43.20   39.26
  -5  -2   3  701.02   88.69
  -5   2  -3  364.28  120.34
   5  -2  -3  595.88  163.30
  -5  -2   4  425.78   67.34
   5  -2  -4  317.36   58.05
  -5   2  -4  550.79  140.71
   5  -2  -4  585.95  158.30
  -5  -2   5  593.61   78.55
  -5   2  -5  397.38  123.88
   5  -2  -5  434.68   69.71
   5  -2  -5  437.00  142.73
  -5  -2   6  228.76   46.69
   5  -2  -6  281.49  109.27
   5  -2  -6  169.64   39.28
  -5  -2   7  232.83   47.32
   5  -2  -7  215.68   87.35
  -5   2  -7  204.23   83.62
   5  -2  -7  165.92   92.26
   5  -2  -7  144.09   37.44
  -5  -2   8  264.01   49.76
  -5   2  -8  146.03   72.08
   5  -2  -8  183.65   83.23
   5  -2  -8  209.06   44.54
   5  -2  -8  410.11  136.02
  -5  -2   9   13.77   13.22
  -5   2  -9  -17.89    0.90
   5  -2  -9   18.74   24.09
   5  -2  -9   22.98   15.65
  -5   2 -10  335.48  105.54
  -5  -2  10  262.75   50.32
   5  -2 -10  227.95   89.86
   5  -2 -10  261.05   50.53
   5  -2 -10  198.06   97.15
  -5   2 -11  363.60  115.77
  -5  -2  11  537.79   73.69
   5  -2 -11  430.65   68.47
   5  -2 -11  462.10  130.16
   5  -2 -11  375.57  136.47
  -5  -2  12   56.28   21.81
   5  -2 -12   59.01   50.67
  -5   2 -12   16.85   30.80
   5  -2 -12   62.41   24.91
   5  -2 -12   25.25   46.00
  -5  -2  13   20.87   16.19
  -5   2 -13   16.28   21.00
   5  -2 -13   20.21   36.76
   5  -2 -13   43.74   22.58
   5  -2 -13   25.46   32.76
   5  -2 -14   20.64   37.64
   5  -2 -14   49.12   22.07
   5  -2 -14   50.97   56.80
   5  -2 -15  615.89   82.71
   5  -2 -15  253.38  107.55
   5  -2 -15  659.07  178.97
   5  -2 -16   42.87   47.71
   5  -2 -16    9.99   12.88
   5  -2 -16   24.96   32.09
   5  -2 -17  188.44   84.84
   5  -2 -17  151.19   79.53
   5  -2 -17  229.91   48.88
   5  -2 -17   97.60   71.26
   5  -2 -18   73.19   47.05
   5  -2 -18   14.89   14.33
   5  -2 -19  577.06   81.60
   5  -2 -20  119.46   34.11
  -5   2 -21   17.61   13.91
   5  -2 -21   18.50   16.86
  -5   2 -22    4.06    9.06
   5  -2 -22   26.68   16.17
  -5   2 -23  383.98   57.04
   5  -2 -23  376.43   60.32
   5  -2 -24   -3.97   10.20
   5  -2 -25    7.15    9.21
   5  -2 -25    7.34   11.57
   5  -2 -26   12.82   12.38
   5  -2 -26   10.05   10.57
   5  -2 -27   59.22   18.96
   5  -2 -27   53.96   19.00
   5  -2 -28    2.41    7.57
   5  -2 -28    2.58    7.40
   5  -2 -29    2.10    6.62
  -5  -3 -26   56.85   20.37
  -5  -3 -25   -3.37   12.23
  -5  -3 -24  133.61   33.34
  -5  -3 -23   28.16   16.46
  -5  -3 -22  111.62   32.65
  -5  -3 -21   13.54   15.38
   5   3 -20  683.44   82.30
  -5  -3 -20  648.40   87.98
  -5  -3 -19   -4.83   12.42
   5   3 -19   -3.97    7.21
  -5  -3 -18  123.21   36.26
   5   3 -18  118.48   32.19
  -5  -3 -17   79.79   28.94
   5   3 -17   46.01   21.20
   5   3 -16  407.56   62.41
  -5  -3 -16  349.93   63.34
  -5  -3 -15   76.13   24.43
  -5  -3 -15   89.66   30.56
   5   3 -15   81.36   28.10
  -5  -3 -14  109.83   29.93
  -5  -3 -14  118.18   34.33
   5   3 -14   98.68   29.63
  -5  -3 -13  308.10   51.53
  -5  -3 -13  193.75   45.51
   5   3 -13  196.69   43.72
  -5  -3 -12   56.64   22.52
  -5  -3 -12   37.87   22.88
   5   3 -12   21.20   15.59
  -5  -3 -11   54.18   23.88
  -5  -3 -11  128.85   33.92
   5   3 -11   84.11   27.07
  -5  -3 -10   -4.64   13.33
  -5  -3 -10   -4.45    8.10
   5   3 -10   -4.17   11.98
  -5  -3  -9   52.15   23.88
  -5   3   9   59.61   51.19
  -5  -3  -9   60.02   23.66
   5   3  -9   45.43   20.19
  -5  -3  -8  163.90   40.67
  -5  -3  -8  147.72   36.27
  -5   3   8  100.59   64.26
   5   3  -8  175.77   38.00
  -5  -3  -7   48.84   23.02
  -5   3   7   60.85   45.35
   5   3  -7   72.74   23.61
  -5  -3  -6  113.46   32.79
  -5   3   6   20.44   58.97
   5   3  -6   68.13   23.68
   5  -3   6   92.05   58.21
  -5  -3  -5  203.78   45.51
  -5   3   5  163.89   79.94
   5   3  -5  155.58   36.20
   5  -3   5  232.52   93.98
  -5  -3  -4  580.17   81.67
   5   3  -4  533.41   72.85
  -5   3   4  390.48  126.60
   5  -3   4  506.67  142.73
  -5  -3  -3   -5.03   12.92
  -5   3   3  -20.57    0.22
   5  -3   3  -21.08    0.22
   5   3  -3    3.98   11.43
  -5   3   2   41.17   37.51
   5  -3   2   21.70   39.52
   5   3  -2   43.80   20.01
  -5   3   1   41.16   45.99
   5  -3   1  156.94   81.59
   5   3  -1   55.84   22.72
  -5  -3   0  689.93   87.29
   5  -3   0  689.17  173.08
   5  -3  -1   86.72   28.18
  -5  -3   1  177.89   44.03
   5  -3  -1  117.75   74.54
  -5  -3   2   55.98   25.35
   5  -3  -2   72.19   53.56
   5  -3  -2    4.13   11.91
  -5  -3   3    5.09    9.27
  -5   3  -3   20.39   26.20
   5  -3  -3   24.56   31.56
   5  -3  -3    8.25   10.62
  -5  -3   4  651.22   87.10
   5  -3  -4  565.13   75.99
  -5  -3   5  182.72   43.10
  -5   3  -5   80.71   58.58
   5  -3  -5  152.97   87.08
   5  -3  -5   99.19   28.85
  -5  -3   6   70.75   28.81
  -5   3  -6   60.21   51.85
   5  -3  -6   78.78   25.55
   5  -3  -6  129.38   81.62
  -5  -3   7   70.31   27.57
  -5   3  -7   39.73   36.24
   5  -3  -7   20.51   45.75
   5  -3  -7   45.90   19.60
   5  -3  -7   26.28   33.92
  -5  -3   8  213.74   45.76
  -5   3  -8  216.10   91.76
   5  -3  -8   20.78   54.65
   5  -3  -8  189.38   40.70
   5  -3  -8  213.10  103.34
  -5  -3   9   83.30   29.22
  -5   3  -9   77.39   55.78
   5  -3  -9   63.12   47.05
   5  -3  -9   55.21   22.32
  -5  -3  10    9.60   13.80
   5  -3 -10  -21.16    0.10
   5  -3 -10   -4.28   14.56
  -5  -3  11   84.19   28.65
   5  -3 -11  127.92   72.66
   5  -3 -11   81.96   26.50
   5  -3 -11   26.95   35.00
  -5  -3  12   49.63   22.56
   5  -3 -12   21.34   27.51
   5  -3 -12   21.72   15.93
   5  -3 -12  107.05   76.93
  -5  -3  13  210.84   43.88
   5  -3 -13  365.66  118.30
   5  -3 -13  223.06   46.93
   5  -3 -13  185.14   97.39
   5  -3 -14  152.37   79.63
   5  -3 -14  144.60   37.60
   5  -3 -14   78.28   58.78
   5  -3 -15  148.22   77.05
   5  -3 -15   21.87   28.37
   5  -3 -15   74.22   26.00
   5  -3 -15   51.34   46.81
   5  -3 -16  291.08  106.26
   5  -3 -16  358.64   59.01
   5  -3 -17   80.83   27.38
  -5   3 -18  135.84   38.35
   5  -3 -18  136.92   33.82
  -5   3 -19   -4.82   10.72
   5  -3 -19    4.01    7.29
  -5   3 -20  650.11   87.30
   5  -3 -20  732.20   85.84
  -5   3 -21   29.53   18.00
   5  -3 -21    7.32   10.56
  -5   3 -22   61.59   24.64
   5  -3 -22   65.12   22.47
  -5   3 -23   20.64   13.33
   5  -3 -23   18.97   12.27
   5  -3 -24  157.17   31.17
   5  -3 -25   -3.28    9.41
   5  -3 -25   -2.51    8.54
   5  -3 -26   43.42   17.07
   5  -3 -26    6.23    8.06
   5  -3 -27   10.04    9.70
   5  -3 -28   72.83   18.65
   5  -3 -29    1.59    5.42
  -5  -4 -25   12.54   10.23
  -5  -4 -24   42.93   18.27
  -5  -4 -23  111.60   28.87
  -5  -4 -22  233.07   43.66
  -5  -4 -21  112.13   31.01
  -5  -4 -20   23.76   18.42
  -5  -4 -19  199.30   41.97
  -5  -4 -18  387.94   62.22
  -5  -4 -17   66.46   25.25
  -5  -4 -16   63.10   26.28
  -5  -4 -15  145.66   37.48
  -5  -4 -14   50.11   23.68
  -5  -4 -13   12.21   13.86
  -5  -4 -13    9.06   11.66
  -5  -4 -12   13.01   11.14
  -5  -4 -12   -4.47    8.12
  -5  -4 -11   82.08   29.35
  -5  -4 -11   91.94   29.33
  -5  -4 -10    9.49   12.21
  -5  -4 -10    8.52   10.97
  -5  -4  -9   34.31   19.96
  -5  -4  -9   12.36   13.04
  -5  -4  -8   40.22   21.61
  -5  -4  -7  538.91   80.49
  -5  -4  -6  234.89   51.10
  -5  -4  -5   95.19   32.57
  -5  -4  -4   10.69   11.92
   5  -4   4   21.85   28.09
   5  -4   3  113.55   71.92
   5  -4   2  140.82   80.40
  -5  -4  -1  217.79   49.85
   5  -4   1  217.28   99.28
  -5  -4   0   54.61   28.37
   5  -4   0   74.38   55.33
  -5  -4   1  207.81   49.07
   5  -4  -1  278.98  113.93
  -5  -4   2  158.58   42.16
   5  -4  -2   25.89   47.56
  -5  -4   3  141.90   39.79
   5  -4  -3  184.59   96.40
  -5  -4   4   16.31   15.67
   5  -4  -4   26.81   34.47
  -5  -4   5   97.21   33.28
   5  -4  -5  108.77   78.44
  -5  -4   6  278.20   55.61
   5  -4  -6  220.20  107.75
  -5  -4   7  701.96   95.04
   5  -4  -7  444.70  144.92
  -5  -4   8   31.11   21.11
   5  -4  -8   22.31   28.69
   5  -4  -8  -27.95    1.24
  -5  -4   9   30.39   19.62
   5  -4  -9   22.35   28.78
  -5  -4  10   19.65   14.14
   5  -4 -10  -22.21    0.79
  -5  -4  11   56.67   24.50
   5  -4 -11   44.18   49.27
   5  -4 -11   27.84   35.93
   5  -4 -12   22.37   28.78
  -5  -4  12   17.94   14.18
  -5  -4  13    4.20    9.36
  -5   4 -13    5.33    9.69
  -5   4 -14   63.06   25.65
  -5   4 -15  118.29   35.33
  -5   4 -19  154.58   37.78
  -5   4 -20   43.91   20.75
  -5   4 -21  124.22   31.30
  -5   4 -22  229.90   40.84
  -5   4 -23  109.51   26.27
   5  -4 -24   52.27   19.02
   5  -4 -25   17.76   11.82
   5  -4 -26   32.45   13.23
   5  -4 -27   41.87   12.82
  -5  -5 -24    6.58    6.35
  -5  -5 -23   19.98   11.57
  -5  -5 -22   30.04   13.77
  -5  -5 -21  297.71   43.44
  -5  -5 -20   -2.84   10.94
  -5  -5 -19   85.50   24.30
  -5  -5 -18   32.44   15.76
  -5  -5 -17  258.86   44.47
  -5  -5 -16  120.07   29.57
  -5  -5 -15   79.81   24.86
  -5  -5 -14   36.90   18.54
  -5  -5 -13   18.56   14.37
  -5  -5 -12  181.88   39.65
  -5  -5 -12  155.47   35.62
  -5  -5 -11   29.19   17.94
  -5  -5 -11   40.22   18.95
  -5  -5 -10    4.43    9.86
  -5  -5 -10    7.15   10.28
  -5  -5  -9   46.45   22.57
  -5  -5  -8   19.33   18.67
  -5  -5  -7  114.81   34.89
  -5  -5  -6  220.34   48.62
  -5  -5  -5  444.90   72.00
  -5  -5  -4  122.44   36.57
  -5  -5  -1  290.54   57.40
  -5  -5   0  110.03   38.20
  -5  -5   1  467.90   74.79
  -5   5  -1  363.72   58.78
  -5  -5   2  181.21   45.51
  -5   5  -2  104.63   30.30
  -5   5  -3  287.80   52.65
  -5  -5   3  294.83   59.31
  -5  -5   4  135.25   39.72
  -5   5  -4  121.50   32.39
  -5  -5   5  464.45   70.46
  -5   5  -5  263.12   53.18
  -5  -5   6  220.23   49.25
  -5   5  -6  188.38   43.43
  -5  -5   7   92.21   32.21
  -5   5  -7   90.55   30.68
  -5  -5   8   14.91   15.66
  -5   5  -8    9.62   12.39
  -5  -5   9   67.00   27.28
  -5   5  -9   77.33   27.54
  -5  -5  10    4.56   10.16
  -5   5 -10    4.82   10.72
  -5  -5  11   30.06   18.42
  -5   5 -11   28.69   18.55
  -5  -5  12  179.06   38.36
  -5   5 -12  155.34   39.10
  -5  -5  13   21.66   14.78
  -5   5 -13   32.23   19.70
  -5   5 -14   44.71   20.95
  -5   5 -15   47.38   22.39
  -5   5 -16   74.14   25.37
  -5   5 -17  261.15   46.83
  -5   5 -18   29.18   17.66
   5  -5 -22   16.90   12.07
   5  -5 -23   22.82   11.42
   5  -5 -24   -1.72    4.93
  -5  -6 -18  126.53   21.81
  -5  -6 -17   27.42   11.19
  -5  -6 -16   55.34   15.73
  -5  -6 -15   43.84   15.01
  -5  -6 -14  168.64   29.03
  -5  -6 -10  100.75   27.34
  -5  -6  -9   44.94   20.66
  -5  -6  -8   27.86   17.82
  -5  -6  -7  138.03   35.35
  -5  -6  -6  139.35   36.72
  -5  -6  -5    9.00   12.95
  -5  -6  -4  110.88   32.36
  -5  -6  -1    9.65   12.42
  -5  -6   0   19.39   16.53
  -5  -6   1   -4.84   12.45
  -5  -6   2  558.60   80.97
  -5   6  -3   34.47   16.78
  -5  -6   3   33.34   23.02
  -5   6  -4   82.49   23.42
  -5  -6   4  126.44   34.17
  -5   6  -5   10.28    9.87
  -5  -6   5    4.58   14.42
  -5   6  -6  112.71   28.92
  -5  -6   6  150.87   38.42
  -5   6  -7  139.80   32.63
  -5  -6   7  204.89   42.26
  -5   6  -8   18.08   12.43
  -5  -6   8   44.74   19.64
  -5   6  -9   21.71   14.80
  -5  -6   9   26.79   17.81
  -5   6 -10   93.34   27.44
  -5  -6  10  109.81   28.58
  -5   6 -11   14.13   12.88
  -5  -6  11   16.05   13.72
  -5   6 -12    3.45    9.92
  -5  -6  12   14.13   10.91
  -5   6 -13  173.20   35.83
   5  -6 -18   94.56   19.51
   5  -6 -19    6.41    6.19
  -5  -7  -8   74.43   20.34
  -5  -7  -7   32.56   22.44
  -5  -7  -6    8.72   11.83
  -5  -7  -5  138.20   30.58
  -5  -7  -4   83.24   25.37
  -5  -7  -1   17.12   15.28
  -5  -7   0   34.41   18.39
  -5  -7   1   34.31   17.24
  -5  -7   2    3.39   10.68
  -5  -7   3  133.01   31.62
  -5  -7   4  109.70   28.26
  -5  -7   5  136.31   31.04
  -5  -7   6    2.93    9.97
  -5  -7   7   49.19   19.54
  -5  -7   8   74.69   20.66
  -5  -7   9  208.91   33.19
  -5  -7  10    5.52    7.11
  -6   0   0   21.13   18.02
  -6   0   1  788.07  102.25
  -6   0   2   -5.29   13.60
  -6   0   3  517.65   79.98
  -6   0  -3  538.38   81.01
  -6   0   4  115.85   34.99
  -6   0  -4   72.71   28.91
   6   0  -4   70.64   29.37
   6   0  -5  516.76   80.90
   6   0  -6  108.77   35.08
   6   0  -7  185.01   46.09
   6   0  -8   -5.46   14.03
   6   0  -9  136.44   40.20
   6   0 -10   76.48   30.26
   6   0 -11  175.02   44.48
  -6   0  12  -19.35    0.21
  -6   0 -12  -18.40   23.64
   6   0 -12    5.47   12.17
   6   0 -13    5.45    9.90
   6   0 -14    5.42    9.85
   6   0 -15  289.42   57.91
   6   0 -16  227.69   50.24
   6   0 -17    5.20   13.36
   6   0 -18   10.12   14.55
   6   0 -19  424.56   68.01
   6   0 -20   -4.67   13.41
   6   0 -21  123.73   33.76
   6   0 -22   62.08   25.32
   6   0 -23  584.26   75.72
   6   0 -24   -3.52   10.13
   6   0 -25   76.43   23.05
   6   0 -26   19.73   12.09
   6   0 -27  280.45   40.20
   6   0 -28    5.99    7.71
   6   1 -28  100.38   19.52
   6   1 -27    2.21    8.51
   6   1 -26   65.08   20.03
   6   1 -25   68.31   21.10
   6   1 -24  235.16   41.71
   6   1 -23   14.54   12.40
   6   1 -22   -3.93   12.37
   6   1 -21   16.82   15.33
   6   1 -20  138.30   35.74
   6   1 -19    9.36   13.46
   6   1 -18  150.89   38.99
   6   1 -17  125.39   35.81
   6   1 -16  302.49   57.21
   6   1 -15   10.40   13.38
   6   1 -14  257.87   52.46
   6   1 -13  132.70   39.10
   6   1 -12  399.69   66.77
  -6   1  12  281.04  102.53
  -6  -1 -11   18.31   15.63
   6   1 -11   26.70   18.22
  -6   1  11   19.66   25.31
  -6  -1 -10    4.74   10.58
  -6   1  10   20.43   26.27
   6   1 -10   26.70   18.17
  -6  -1  -9  360.45   62.08
  -6   1   9  189.54   88.80
   6   1  -9  389.48   65.75
  -6  -1  -8  378.09   64.43
   6   1  -8  389.79   66.97
  -6   1   8  365.37  123.33
  -6  -1  -7  121.48   35.03
  -6   1   7   87.53   63.21
   6   1  -7   74.60   28.98
  -6  -1  -6  138.48   38.17
  -6   1   6  110.50   70.04
   6   1  -6  101.31   33.16
  -6  -1  -5  378.50   65.81
   6   1  -5  394.98   70.49
  -6  -1  -4  135.97   40.33
   6   1  -4  213.56   49.89
   6   1  -3   53.30   26.79
  -6  -1   0   95.77   33.47
  -6  -1   1  106.55   35.04
  -6  -1   2   15.98   16.81
   6  -1  -3   59.13   28.99
  -6  -1   3  101.22   33.27
  -6  -1   4  191.20   46.21
   6  -1  -4  139.93   43.61
  -6  -1   5  459.72   74.24
   6  -1  -5  500.36   77.51
  -6  -1   6   73.42   34.85
  -6   1  -6   43.05   48.26
   6  -1  -6  112.86   35.01
  -6  -1   7   57.09   25.20
  -6   1  -7   21.23   27.51
   6  -1  -7   75.42   29.58
  -6   1  -8  415.38  134.87
  -6  -1   8  409.39   70.93
   6  -1  -8  575.70   80.90
  -6  -1   9  426.43   69.92
  -6   1  -9  324.39  120.65
   6  -1  -9  516.01   76.48
  -6  -1  10   14.66   15.45
  -6   1 -10   19.60   25.23
   6  -1 -10   32.27   20.78
   6  -1 -11   48.40   23.14
  -6   1 -11   37.58   41.95
   6  -1 -12  462.02   73.19
  -6   1 -12  356.94  114.10
   6  -1 -13  251.04   52.54
   6  -1 -14  232.92   49.89
   6  -1 -15   26.14   17.87
   6  -1 -16  293.69   56.45
   6  -1 -17  136.02   38.94
   6  -1 -18  146.59   38.55
   6  -1 -19    4.70   10.46
   6  -1 -20  125.25   35.12
   6  -1 -21   37.93   19.71
   6  -1 -22   -3.94   15.17
   6  -1 -23   14.54   13.25
   6  -1 -24  248.29   42.29
   6  -1 -25   65.23   20.32
   6  -1 -26   88.24   22.24
   6  -1 -27   -2.19    6.91
   6  -1 -28  133.72   23.02
   6   2 -24    2.65    7.62
   6   2 -23   17.87   12.75
   6   2 -22  154.61   33.18
   6   2 -21    7.14   12.99
   6   2 -20   42.08   18.63
   6   2 -19   36.58   20.39
   6   2 -18  183.80   41.30
   6   2 -17   -4.45   11.45
   6   2 -16  289.89   54.15
   6   2 -15  136.77   37.20
  -6  -2 -15  208.79   44.79
   6   2 -14  355.23   62.22
  -6  -2 -14  432.01   67.13
  -6  -2 -13    8.13   11.68
   6   2 -13   -4.86   15.29
  -6  -2 -13    4.52   10.07
  -6  -2 -12  112.51   31.35
   6   2 -12   93.30   30.51
  -6  -2 -12  111.66   31.78
  -6  -2 -11  372.89   61.37
   6   2 -11  381.11   63.15
  -6  -2 -11  306.71   56.20
  -6   2  11  309.89  108.35
  -6  -2 -10  601.04   83.76
   6   2 -10  655.57   87.04
  -6   2  10  541.69  147.69
  -6  -2  -9   34.16   19.93
   6   2  -9   64.74   24.86
  -6   2   8   63.21   54.65
  -6  -2  -8  115.09   33.60
   6   2  -8  109.71   32.87
  -6  -2  -7  122.56   36.87
  -6   2   7   64.26   62.09
   6   2  -7  129.92   36.12
  -6  -2  -6  301.09   56.25
  -6   2   6  151.54   80.39
   6   2  -6  215.61   48.02
  -6  -2  -5  226.21   49.93
  -6   2   5  109.28   70.28
   6   2  -5  230.70   49.50
  -6  -2  -4   10.63   16.73
  -6   2   4  -22.18   40.31
   6   2  -4    5.03   11.20
  -6   2   3  111.39   70.26
   6   2  -3   55.53   28.62
  -6   2   2  156.29   81.81
   6   2  -2  116.18   42.83
   6   2  -1   40.47   27.17
  -6  -2  -1   75.86   28.20
  -6   2   1   90.10   64.87
   6  -2   1   93.25   60.07
  -6  -2   0    5.43   12.12
  -6   2   0   44.99   40.88
   6  -2   0   23.92   30.74
  -6  -2   1   59.86   25.63
   6  -2  -1   97.92   63.08
  -6  -2   2  304.66   56.87
   6  -2  -2  350.21  129.37
   6  -2  -2  133.79   43.20
  -6  -2   3   70.57   29.09
   6  -2  -3   18.24   47.09
  -6   2  -3   88.00   63.36
   6  -2  -3  127.43   73.36
   6  -2  -3   56.47   27.55
  -6  -2   4   -5.41   12.04
  -6   2  -4  -21.82    0.39
   6  -2  -4  -18.45    0.39
   6  -2  -4   -5.11    9.30
  -6  -2   5  220.16   48.32
  -6   2  -5   21.41   39.53
   6  -2  -5   18.66   48.47
   6  -2  -5  148.26   38.95
   6  -2  -5  131.45   83.05
  -6  -2   6  228.65   50.87
  -6   2  -6  316.78  113.22
   6  -2  -6  169.57   78.50
   6  -2  -6  285.33   54.78
   6  -2  -6  266.14  119.72
  -6  -2   7  157.42   41.09
  -6   2  -7  208.13   93.41
   6  -2  -7  188.81   81.35
   6  -2  -7  157.35   40.91
   6  -2  -7  295.61  120.21
  -6   2  -8  142.77   74.65
  -6  -2   8  134.05   37.35
   6  -2  -8  151.28   77.34
   6  -2  -8  106.33   34.34
   6  -2  -8  162.24   92.35
  -6   2  -9   19.89   44.28
  -6  -2   9   40.32   20.51
   6  -2  -9   19.08   54.83
   6  -2  -9    5.06   13.05
   6  -2  -9   27.14   34.89
  -6  -2  10  670.58   87.09
   6  -2 -10  610.28   84.55
   6  -2 -10  559.86  146.36
  -6   2 -10  385.47  125.84
  -6  -2  11  390.64   61.96
   6  -2 -11  285.95   55.66
   6  -2 -11  155.90   77.99
  -6   2 -11  259.49   94.59
   6  -2 -11  486.55  156.73
  -6  -2  12  156.79   36.75
  -6   2 -12   53.06   46.09
   6  -2 -12   99.47   32.22
  -6  -2  13   -4.20    9.34
   6  -2 -13   -4.91   14.12
   6  -2 -14  310.64   56.90
   6  -2 -15  185.80   42.65
   6  -2 -16  325.32   56.54
   6  -2 -17    4.50    8.18
   6  -2 -18  185.34   41.64
   6  -2 -19   36.85   19.15
  -6   2 -20   82.86   25.70
   6  -2 -20   69.22   23.78
  -6   2 -21   -3.38    8.69
   6  -2 -21   -3.58    9.20
   6  -2 -22  243.67   42.18
   6  -2 -23   11.13   10.74
   6  -2 -23    5.95    9.38
   6  -2 -24    2.63    8.27
   6  -2 -25   13.60   10.13
   6  -2 -26  101.23   20.35
  -6  -3 -18   33.04   17.16
  -6  -3 -17  373.25   57.85
  -6  -3 -16   90.00   28.26
   6   3 -15    3.73    8.31
  -6  -3 -15    7.97   11.46
  -6  -3 -14   76.38   25.35
   6   3 -14   77.35   24.44
  -6  -3 -13  331.52   54.04
   6   3 -13  326.16   54.29
  -6  -3 -13  365.64   57.12
  -6  -3 -12  219.01   42.42
  -6  -3 -12  197.51   40.75
   6   3 -12  130.00   34.83
  -6  -3 -11   26.25   17.90
   6   3 -11   49.46   21.29
  -6  -3 -11   23.48   15.23
  -6  -3 -10   73.56   26.66
   6   3 -10   62.66   24.27
  -6  -3 -10   34.30   18.67
  -6  -3  -9  138.80   38.86
   6   3  -9  160.27   38.23
  -6  -3  -8   54.42   24.12
   6   3  -8   59.57   22.90
  -6  -3  -7  340.53   60.98
  -6   3   7  237.74   98.65
   6   3  -7  308.27   53.83
  -6  -3  -6    5.20   14.94
  -6   3   6   21.96   39.92
   6   3  -6    8.60   11.07
  -6  -3  -5  370.40   63.15
  -6   3   5  200.41   93.07
   6   3  -5  301.95   53.00
  -6  -3  -4   37.57   21.95
  -6   3   4   89.78   57.74
   6   3  -4   30.34   16.90
   6   3  -3  362.04   59.44
   6  -3   3  284.79  108.48
  -6   3   2  -22.70    0.02
   6  -3   2   22.75   29.23
  -6  -3  -1  429.54   72.76
   6   3  -1  527.91   69.45
   6  -3   1  343.38   60.12
  -6   3   1   90.93   70.03
   6  -3   1  797.48  185.06
  -6  -3   0   11.05   14.20
   6  -3   0  -24.12    0.34
   6   3   0  -13.27   20.50
   6  -3   0   -4.56   17.58
  -6  -3   1  431.45   69.92
   6  -3  -1  390.97   61.67
   6  -3  -1  493.37  150.33
   6   3   1  208.40   49.08
  -6  -3   2    5.52   12.30
   6  -3  -2   -9.03   21.72
   6  -3  -2  -25.19    0.48
   6   3   2   -8.89   22.85
  -6  -3   3  428.81   72.64
   6  -3  -3  346.66   60.52
  -6   3  -3  424.31  134.45
  -6  -3   4   32.76   21.14
  -6   3  -4   22.09   40.19
   6  -3  -4   61.50   52.72
   6  -3  -4   22.35   16.36
   6  -3  -4   26.05   33.52
  -6  -3   5  297.16   57.92
  -6   3  -5  130.96   81.60
   6  -3  -5  324.04   54.49
   6  -3  -5  164.81   81.69
  -6  -3   6   10.65   13.69
  -6   3  -6  -21.44    0.26
   6  -3  -6  -20.67    0.26
   6  -3  -6    4.42    8.03
   6  -3  -6   26.62   34.20
  -6  -3   7  287.49   55.50
  -6   3  -7  126.11   73.10
   6  -3  -7  124.17   72.03
   6  -3  -7  259.46   48.43
   6  -3  -7  187.46   92.34
  -6  -3   8   40.82   22.95
   6  -3  -8   52.39   22.68
  -6  -3   9  153.38   39.28
   6  -3  -9  168.58   39.72
  -6  -3  10   90.41   29.23
   6  -3 -10   72.59   26.35
  -6  -3  11   18.12   14.35
   6  -3 -11   29.46   17.17
  -6  -3  12  204.33   42.41
   6  -3 -12  182.28   40.00
  -6  -3  13  349.82   55.90
   6  -3 -13  332.24   55.63
   6  -3 -14   70.83   24.23
   6  -3 -15    3.79    6.89
   6  -3 -16   68.77   22.82
  -6   3 -17  397.43   63.17
   6  -3 -17  372.89   55.16
  -6   3 -18   48.56   21.07
   6  -3 -18   47.93   18.21
  -6   3 -19   -3.73    8.31
   6  -3 -19    2.96    6.58
  -6   3 -20   20.27   15.08
   6  -3 -20   13.43    9.82
  -6   3 -21  221.71   38.14
   6  -3 -21  195.11   33.13
  -6   3 -22   33.58   14.14
   6  -3 -22   12.27    9.56
   6  -3 -23   32.73   14.29
   6  -3 -24   10.68    9.54
   6  -3 -25  179.42   27.36
  -6  -4 -17   65.78   21.61
  -6  -4 -16   23.85   13.37
  -6  -4 -15  242.67   40.95
  -6  -4 -14   62.48   20.55
  -6  -4 -13   72.23   21.95
  -6  -4 -12   56.14   19.21
  -6  -4 -11  152.68   36.12
  -6  -4 -10  276.13   50.15
  -6  -4  -9   -4.42   11.36
  -6  -4  -8    9.24   13.29
  -6  -4  -7  100.68   32.20
  -6  -4  -6  271.92   54.29
  -6  -4  -5   40.53   23.64
  -6  -4  -4  108.51   34.70
  -6  -4  -1   85.54   32.78
  -6  -4   0   26.84   20.77
  -6  -4   1   48.32   26.04
  -6  -4   2  267.53   56.48
  -6  -4   3  201.92   47.95
  -6  -4   4   99.85   33.13
  -6  -4   5   20.69   17.64
  -6  -4   6  167.14   43.78
  -6  -4   7   88.67   30.99
  -6  -4   8   14.28   16.21
  -6  -4   9    4.56   10.15
  -6  -4  10  263.54   50.00
  -6  -4  11  137.37   34.02
  -6   4 -11  116.43   33.97
  -6  -4  12   70.53   23.04
  -6   4 -12   22.79   16.80
  -6  -4  13   53.28   19.17
  -6   4 -13   88.53   30.42
  -6   4 -14   63.95   24.91
  -6   4 -15  240.16   46.31
  -6   4 -16   19.16   15.63
  -6   4 -19  173.21   33.47
  -6   4 -20   21.25   12.40
  -6   4 -21    2.30    7.23
  -6   4 -22   66.55   17.04
  -6  -5 -10   36.79   17.38
  -6  -5  -9   32.53   16.90
  -6  -5  -8   69.31   24.72
  -6  -5  -7   12.16   13.81
  -6  -5  -6   33.85   20.48
  -6  -5  -5   21.90   15.99
  -6  -5  -4  206.97   44.90
  -6  -5  -1   28.27   21.06
  -6  -5   0  501.65   75.36
  -6  -5   1   52.03   25.32
  -6  -5   2   56.43   24.39
  -6   5  -2   42.10   17.47
  -6  -5   3   -4.65   11.94
  -6   5  -3    3.41    6.20
  -6  -5   4  146.18   38.85
  -6   5  -4  176.77   35.87
  -6  -5   5   13.38   16.22
  -6   5  -5    3.63    9.34
  -6  -5   6   43.22   21.71
  -6   5  -6   40.63   18.00
  -6  -5   7   -4.15   13.07
  -6   5  -7   11.18   10.71
  -6  -5   8   63.16   24.41
  -6   5  -8   96.79   28.01
  -6  -5   9   63.01   22.16
  -6   5  -9   48.09   19.97
  -6  -5  10   23.98   15.39
  -6   5 -10   36.39   16.99
  -6  -5  11   46.47   18.05
  -6   5 -11   39.16   17.38
  -6  -5  12  216.89   36.52
  -6   5 -12  227.34   41.83
  -6   5 -13   79.30   23.91
  -6   5 -14   18.85   13.46
  -6   5 -15   26.58   14.32
  -6   5 -16  284.98   42.74
  -6   5 -17   -2.50    8.51
  -6   5 -18   49.22   15.60
   6  -5 -20  182.45   26.93
  -6  -6  -8   10.40   10.59
  -6  -6  -7  104.53   25.95
  -6  -6  -6   12.06   12.88
  -6  -6  -5  114.33   29.11
  -6  -6  -4   16.54   14.77
  -6  -6  -1  180.04   38.43
  -6  -6   0    3.55   12.07
  -6  -6   1  208.84   41.04
  -6  -6   2   59.56   21.99
  -6  -6   3  278.53   47.51
  -6  -6   4   13.38   11.41
  -6  -6   5  102.93   27.74
  -6  -6   6    3.06   11.11
  -6  -6   7  140.30   29.93
  -6  -6   8   26.30   15.60
  -6  -6   9   30.56   12.99
  -6  -6  10   -2.01    7.31
  -6  -6  11   69.72   15.61
  -6  -7  -5   17.86    8.65
  -6  -7  -4   62.59   15.01
  -6  -7  -3   14.11    9.67
  -6  -7   0   45.81   14.24
  -6  -7   1   45.43   13.91
  -6  -7   2    5.53    8.22
  -6  -7   3   31.67   11.74
  -6  -7   4   39.28   12.57
   7   0  -1   77.71   33.90
   7   0  -2  415.09   71.76
   7   0  -3   82.40   32.09
   7   0  -4   -5.46   15.70
   7   0  -5   -5.41   13.91
   7   0  -6  471.84   75.52
   7   0  -7    5.29   11.79
   7   0  -8   -5.24    9.52
   7   0  -9   36.12   20.05
   7   0 -10   96.35   31.97
   7   0 -11    4.97   14.29
   7   0 -12   38.78   22.62
   7   0 -13    4.70   14.81
   7   0 -14  246.07   50.61
   7   0 -15   56.98   24.87
   7   0 -16   20.93   16.20
   7   0 -17    3.96   11.38
   7   0 -18  344.89   54.92
   7   0 -19    3.44    9.88
   7   0 -20   -3.14    9.89
   7   0 -21  127.63   27.77
   7   0 -22  289.28   41.71
   7   0 -23   15.21    9.32
   7   0 -24   10.75    7.68
   7   1 -24    7.67    5.60
   7   1 -23   23.16   10.05
   7   1 -22   27.43   13.28
   7   1 -21  107.12   25.35
   7   1 -20   29.16   14.66
   7   1 -19   32.09   16.65
   7   1 -18   34.84   17.51
   7   1 -17   93.40   27.94
   7   1 -16   67.44   23.83
   7   1 -15   54.22   23.67
   7   1 -14   34.78   19.50
   7   1 -13  179.89   41.18
   7   1 -12   55.67   24.16
   7   1 -11   19.07   18.42
   7   1 -10  107.17   33.38
   7   1  -9  496.44   74.91
   7   1  -8   85.72   30.30
   7   1  -7  148.02   39.09
   7   1  -6  170.55   42.65
   7   1  -5    5.22    9.49
   7   1  -4   63.29   29.09
   7   1  -3  111.43   36.28
   7   1  -2  203.27   48.27
  -7  -1  -1   -5.38   15.46
  -7  -1   0   16.20   18.36
   7   1   0   -5.39   18.32
   7  -1   0    5.42   17.07
   7   1   1  -16.16   21.89
  -7  -1   1    5.40   18.38
   7  -1  -1   -5.40   23.03
   7  -1  -2  199.15   51.33
   7  -1  -3  235.54   54.07
   7  -1  -4   79.59   32.46
   7  -1  -5   36.85   21.55
   7  -1  -6  150.74   40.36
   7  -1  -7  153.98   39.95
   7  -1  -8  147.02   38.82
   7  -1  -9  464.05   71.93
   7  -1 -10   93.14   31.54
   7  -1 -11   19.15   16.33
   7  -1 -12  111.81   32.63
   7  -1 -13  216.70   46.00
   7  -1 -14   17.45   14.88
   7  -1 -15   58.57   24.39
   7  -1 -16   71.59   25.02
   7  -1 -17   86.11   27.46
   7  -1 -18   24.42   14.97
   7  -1 -19   19.27   13.76
   7  -1 -20   -5.83    9.92
   7  -1 -21  114.91   26.16
   7  -1 -22   29.67   12.27
   7  -1 -23   13.47    8.26
   7  -1 -24    1.52    5.54
   7   2 -18   30.61   14.47
   7   2 -17   15.25   14.70
   7   2 -16   19.74   14.09
   7   2 -15  105.28   28.76
   7   2 -14   48.11   21.00
   7   2 -13   50.34   21.41
   7   2 -12   80.41   26.44
   7   2 -11  319.16   54.24
   7   2 -10  200.55   43.03
   7   2  -9  244.49   47.06
  -7  -2  -8   71.36   25.99
   7   2  -8   53.50   22.60
  -7  -2  -7  329.77   59.62
   7   2  -7  367.33   60.45
  -7  -2  -6  105.62   32.61
   7   2  -6   73.48   25.75
  -7  -2  -5  246.61   51.51
   7   2  -5  204.55   44.63
  -7  -2  -4   75.59   28.59
   7   2  -4   56.33   24.55
   7  -2   3   29.31   23.71
   7   2  -3   71.20   28.79
   7   2  -2    4.78   15.04
   7  -2   2    9.81   18.92
   7   2  -1   81.78   31.55
   7  -2   1   58.93   29.61
  -7  -2   0  236.16   49.97
   7   2   0  241.34   53.22
   7  -2   0  132.18   40.52
  -7  -2   1   78.74   30.46
   7  -2  -1   68.29   29.03
   7   2   1   28.99   32.54
  -7  -2   2   31.38   22.29
   7  -2  -2   -4.86   17.65
   7   2   2   -9.65   19.61
   7   2   3   33.70   21.82
  -7  -2   3   62.26   27.79
   7  -2  -3  115.46   34.66
  -7  -2   4   46.14   24.96
   7  -2  -4   66.78   26.30
  -7  -2   5  327.42   59.51
   7  -2  -5  254.26   50.94
  -7  -2   6   83.65   30.12
   7  -2  -6   69.86   24.52
  -7  -2   7  420.26   66.18
   7  -2  -7  261.58   51.89
  -7  -2   8   36.79   19.90
   7  -2  -8   72.15   26.15
   7  -2  -9  287.40   52.57
   7  -2 -10  146.56   37.75
   7  -2 -11  326.39   54.62
   7  -2 -12   73.01   25.52
   7  -2 -13   46.85   21.54
   7  -2 -14   89.53   27.00
   7  -2 -15  105.95   28.59
   7  -2 -16   13.23   12.79
   7  -2 -17   21.45   13.72
  -7   2 -18   20.48   16.55
   7  -2 -18   47.52   17.39
   7  -2 -19  196.06   32.57
  -7   2 -19  113.14   34.36
  -7   2 -20   10.89    8.91
   7  -2 -20   22.10   11.05
   7  -2 -21   -1.87    7.62
   7  -2 -22    1.49    4.29
  -7  -3 -10   67.09   23.61
  -7  -3  -9   22.78   14.72
   7  -3   8  116.80   32.14
  -7  -3  -8  439.00   59.26
  -7  -3  -7   12.67   16.29
   7  -3   7    3.63   10.45
  -7  -3  -6   -4.39   12.62
   7  -3   6    3.71    6.74
  -7  -3  -5    4.54   10.11
   7  -3   5   11.32   15.34
  -7  -3  -4  363.08   61.79
   7  -3   4  411.33   61.51
   7  -3   3   -7.67   16.36
   7  -3   2   -3.85   15.67
  -7  -3  -1   38.86   24.26
   7  -3   1   23.17   17.30
  -7  -3   0  297.67   56.97
   7  -3   0  239.13   45.60
  -7  -3   1   87.82   30.99
   7  -3  -1   45.96   21.29
  -7  -3   2   19.42   15.30
   7  -3  -2    7.61   12.01
  -7  -3   3    4.81   13.82
   7  -3  -3    3.77   11.87
  -7  -3   4  336.16   61.62
   7  -3  -4  469.98   62.63
  -7  -3   5   18.53   17.87
   7  -3  -5    7.35   12.51
  -7  -3   6    4.50   12.93
   7  -3  -6   -3.61    8.04
  -7  -3   7   13.02   14.78
   7  -3  -7   10.58    9.10
  -7  -3   8  352.53   59.12
   7  -3  -8  435.49   58.56
  -7  -3   9   35.23   17.61
   7  -3  -9   36.59   16.19
  -7  -3  10  127.45   31.58
   7  -3 -10   93.11   25.18
   7  -3 -11   46.07   17.05
   7  -3 -12  226.96   38.71
   7  -3 -13   -2.72    7.00
  -7   3 -14   31.36   16.86
   7  -3 -14   25.18   11.82
   7  -3 -15    9.14    9.31
   7  -3 -16  215.13   32.11
   7  -3 -17   10.47    7.13
  -7   3 -18   53.16   17.13
  -7   3 -19   35.28   13.56
  -7   3 -20   98.41   19.51
  -7  -4  -9   42.62   17.31
  -7  -4  -8    6.58   11.19
  -7  -4  -7  129.57   31.53
  -7  -4  -6  154.76   35.83
  -7  -4  -5   26.84   20.40
  -7  -4  -4   75.25   24.97
  -7  -4  -1    4.18   12.01
  -7  -4   0    8.40   12.08
  -7   4   0    8.10    8.52
  -7  -4   1   12.59   13.21
  -7   4  -1    5.81    7.48
  -7  -4   2   16.66   15.18
  -7   4  -2   15.33   10.48
  -7  -4   3   86.23   28.51
  -7   4  -3   79.72   22.81
  -7  -4   4   80.46   28.45
  -7   4  -4   85.26   24.18
  -7  -4   5   11.72   12.40
  -7   4  -5   43.40   17.23
  -7  -4   6  120.48   32.05
  -7   4  -6   80.83   23.84
  -7  -4   7  125.49   30.37
  -7   4  -7   87.50   25.51
  -7  -4   8   23.60   15.11
  -7   4  -8   26.71   15.57
  -7  -4   9   46.79   18.09
  -7   4  -9   26.24   14.80
  -7  -4  10   59.19   20.90
  -7   4 -10  111.99   27.21
  -7   4 -11  145.16   31.90
  -7   4 -12    2.95    9.28
  -7   4 -13   33.39   15.35
  -7   4 -14  103.76   24.21
  -7   4 -15   50.02   16.85
  -7   4 -16    2.14    7.78
  -7   4 -17    9.38    7.66
  -7  -5  -7   46.30   16.59
  -7  -5  -6    5.26    8.96
  -7  -5  -5  162.08   32.33
  -7  -5  -4   26.30   15.13
  -7  -5   0   22.14   14.73
  -7  -5   1  141.92   31.40
  -7  -5   2   31.17   16.17
  -7  -5   3   67.16   22.69
  -7  -5   4    8.87   13.18
  -7  -5   5   76.46   23.13
  -7   5  -5   82.33   18.17
  -7  -5   6    8.01   11.39
  -7   5  -6    5.72    6.95
  -7  -5   7   76.59   20.48
  -7   5  -7   48.68   14.73
  -7  -5   8   15.59   10.73
  -7   5  -8    7.81    7.13
  -7  -5   9  148.45   26.03
  -7   5  -9  171.43   27.27
  -7   5 -10    1.87    6.35
  -7   5 -11   80.20   17.45
  -7   5 -12   29.97   10.69
  -7   5 -13  130.58   21.29
  -7  -6  -4    1.49    5.43
  -7  -6  -3    8.07    7.21
  -7  -6   0  100.52   20.23
  -7  -6   1    5.24    7.79
  -7  -6   2   74.69   16.87
  -7  -6   3    4.83    6.22
  -7  -6   4    1.48    7.13
   8   0   0    8.36   18.62
   8   0  -1  129.22   35.84
   8   0   1  171.42   39.75
   8   0  -2  -12.38   19.14
   8   0   2   -8.33   20.74
   8   0  -3  596.82   73.95
   8   0   3  388.92   64.29
   8   0  -4   12.12   14.69
   8   0   4    4.09   16.64
   8   0  -5   -7.94   13.51
   8   0   5    4.03   11.59
   8   0  -6   27.27   17.38
   8   0   6   11.85   14.41
   8   0  -7   34.19   17.70
   8   0   7   19.25   17.93
   8   0   8   29.87   18.87
   8   0  -8   81.20   26.61
   8   0  -9   57.02   22.32
   8   0 -10    3.43    8.81
   8   0 -11   13.11   12.67
   8   0 -12  130.67   30.25
   8   0 -13  178.49   34.28
   8   0 -14    2.72    9.89
   8   0 -15  176.96   32.04
   8   0 -16   58.41   17.08
   8   0 -17    3.95    6.72
   8   0 -18   11.80    7.55
   8  -1  17    3.40    5.37
   8   1 -17   10.32    7.00
   8   1 -16   55.89   15.88
   8   1 -15   76.48   19.49
   8   1 -14   22.31   12.84
   8   1 -13   72.65   20.21
   8   1 -12  126.76   28.86
   8   1 -11   36.61   16.83
   8   1 -10    9.59   11.64
   8  -1   9   13.57   11.62
   8   1  -9   36.66   18.23
   8   1  -8  173.03   35.38
   8  -1   8  105.71   28.33
   8   1  -7   71.34   23.41
   8  -1   7    7.28   11.54
   8   1  -6   62.31   22.97
   8  -1   6   56.05   22.90
   8   1  -5  104.76   28.60
   8  -1   5  106.82   29.94
   8   1  -4  106.62   29.10
   8  -1   4  108.53   30.82
   8   1  -3   65.57   24.24
   8  -1   3   70.54   26.60
   8   1  -2   19.46   17.40
   8  -1   2   27.65   17.66
   8   1  -1   86.42   29.55
   8  -1   1  138.77   34.27
   8   1   0  189.21   41.61
   8  -1   0  178.44   39.60
   8  -1  -1  118.52   31.99
   8   1   1   74.88   28.96
   8  -1  -2    7.85   14.28
   8   1   2   15.70   15.97
   8  -1  -3   38.78   21.23
   8   1   3   19.47   18.14
   8  -1  -4  118.65   31.23
   8   1   4   57.74   24.39
   8  -1  -5  116.73   30.65
   8   1   5   87.12   28.00
   8  -1  -6   62.61   22.45
   8   1   6   37.08   19.36
   8  -1  -7   64.62   23.08
   8   1   7    3.61   10.39
   8  -1  -8  180.73   36.78
   8   1   8   94.32   27.60
   8  -1  -9   56.98   22.15
   8   1   9   30.23   18.02
   8   1  10    6.42    9.24
   8  -1 -10   12.84   11.69
   8  -1 -11   30.62   17.73
   8  -1 -12  115.63   27.49
   8  -1 -13   78.36   21.82
   8  -1 -14   29.88   13.74
   8  -1 -15   63.24   17.73
  -8   1 -16   79.12   18.25
   8  -1 -16   80.06   19.03
   8   1  17    4.92    5.63
   8  -1 -17   41.41   12.37
   8  -2  15    1.48    4.24
   8  -2  14   15.67    9.02
   8  -2  13   29.70   11.29
   8  -2  12   17.53   10.23
   8  -2  11    2.38    7.48
   8  -2  10   81.51   21.73
   8   2  -9   63.29   19.72
   8  -2   9   35.10   14.65
   8   2  -8   -2.76    7.92
   8  -2   8    2.83    7.27
   8   2  -7   74.48   23.20
   8  -2   7   64.86   20.63
   8   2  -6  243.00   40.01
   8  -2   6  234.19   39.93
   8   2  -5   54.75   18.91
   8  -2   5   24.96   14.11
   8   2  -4   28.00   14.47
   8  -2   4    9.55   12.33
   8   2  -3   47.39   19.68
   8  -2   3   35.51   18.31
   8   2  -2  287.39   45.55
   8  -2   2  263.93   44.97
   8   2  -1   19.31   16.05
   8  -2   1   13.10   15.21
   8   2   0    3.22   14.35
   8  -2   0    3.28   15.76
   8  -2  -1    9.81   13.95
   8   2   1    9.65   14.93
   8  -2  -2  224.03   41.18
   8   2   2  227.15   40.67
   8  -2  -3   70.55   22.93
   8   2   3   47.50   20.34
   8  -2  -4    6.31    9.93
   8   2   4   -3.12    9.81
   8  -2  -5   86.53   24.30
   8   2   5   54.95   20.18
   8   2   6  195.58   36.24
   8  -2  -6  174.22   35.01
   8  -2  -7   69.77   21.43
   8   2   7   77.36   22.38
   8  -2  -8    2.79    8.03
   8   2   8    5.50    9.36
   8  -2  -9   42.73   16.73
   8  -2 -10  174.36   32.35
   8  -2 -11    4.72    8.04
   8  -2 -12   10.87    8.87
   8  -2 -13   64.82   16.98
   8  -2 -14   31.10   11.95
   8  -2 -15    4.37    4.97
  -8   2 -16   23.31    9.92
   8  -3   8   11.61    6.24
   8  -3   7   -1.60    5.42
   8  -3   6   32.55   11.02
   8  -3   5   18.12    8.81
   8  -3   4    1.89    5.95
   8  -3   3   58.42   15.96
   8  -3   2   13.92    8.90
   8  -3   1  167.05   27.80
  -8   3   0    1.89    5.96
   8  -3   0    4.04    8.61
   8  -3  -1  158.73   27.16
   8  -3  -2   13.88    9.58
   8  -3  -3   50.34   14.72
   8  -3  -4    1.88    6.82
   8  -3  -5   19.81    9.92
   8  -3  -6   20.43    9.64
  -8   3  -7    9.56    9.71
   8  -3  -7   -1.58    5.37
  -8   3  -8    4.68    7.96
  -8   3  -9   13.56    9.23
  -8   3 -10  148.76   26.61
  -8   3 -11   50.59   15.13
  -8   3 -12   46.49   13.91
  -8   3 -13   60.13   15.31
  -8   3 -14   57.80   13.74
   9   0   0   -1.89    6.88
   9   0  -1   -1.89    6.86
   9   0   1   -1.88    5.93
   9   0  -2  113.74   22.61
   9   0   2  113.22   21.49
   9   0  -3   -3.65    7.42
   9   0   3    1.81    6.16
   9   0  -4    8.85    7.20
   9   0   4    3.50    6.77
   9   0  -5   25.50   10.50
   9   0   5   43.47   13.09
   9   0  -6   67.63   15.56
   9   0   6   58.32   14.57
   9   0  -7   13.49    7.74
   9   0   7    8.75    5.97
   9   1  -5    2.84    5.17
   9  -1   5    8.57    6.37
   9   1  -4   14.96    7.56
   9  -1   4   24.16    9.19
   9   1  -3   71.38   16.00
   9  -1   3   83.46   16.59
   9   1  -2   -1.59    6.13
   9  -1   2    1.62    5.51
   9   1  -1   35.57   11.77
   9  -1   1   26.35   11.00
   9   1   0   19.47    9.60
   9  -1   0    8.28    8.01
   9  -1  -1   32.98   12.36
   9   1   1   29.00   11.17
   9  -1  -2   -1.62    6.27
   9   1   2   -3.16    5.74
   9   1   3   98.07   18.25
   9  -1  -3   87.00   18.21
   9  -1  -4   15.25    7.90
   9   1   4   11.73    7.59
   9  -1  -5   14.47    7.72
   9   1   5   11.03    6.44
   0   0   0    0.00    0.00


TITL exp_7436_auto in P2(1)2(1)2(1)
REM P2(1)2(1)2(1) (#19 in standard setting)
CELL 1.54184   7.285023   7.555780  30.184203  90.0000  90.0000  90.0000
ZERR   24.00   0.000364   0.000465   0.001108   0.0000   0.0000   0.0000
LATT -1
SYMM -x+1/2,-y, z+1/2
SYMM -x, y+1/2,-z+1/2
SYMM  x+1/2,-y+1/2,-z
SFAC C H N O Zn
UNIT 24.00 24.00 24.00 24.00 24.00
REM  CrysAlisPro recorded range (K): Min=100.0; max=100.0; aver:100.0
TEMP -173
TREF
HKLF 4
END
_computing_structure_solution     'SHELXT 2014/5 (Sheldrick, 2014)'
_computing_structure_solution     'SHELXT 2014/5 (Sheldrick, 2014)'
_computing_structure_solution     'SHELXT 2014/5 (Sheldrick, 2014)'
_computing_structure_solution     'SHELXT 2014/5 (Sheldrick, 2014)'
_computing_structure_solution     'SHELXT 2014/5 (Sheldrick, 2014)'
;
_shelx_hkl_checksum   63559
